# Supplementary material for: A study on the relationship and path between mental health and burnout of Chinese athletes
Source: Front Psychol. 2024 Jul 19;15:1422207. doi: 10.3389/fpsyg.2024.1422207 (PMC11295933; doi:10.3389/fpsyg.2024.1422207)
Supplement: Supplementary file 1 [file Data_Sheet_1.CSV]

index	Q1	Q2	Q3	Q12	Q13	Q14	Q20	Q21	Q22	Q23	Q24	Q25	Q26	Q27	Q28	Q29	Q30	Q31	Q32	Q33	Q34	Q35	Q36	Q37	Q38	Q39	Q40	Q41	Q42	Q43	Q44	Q45	Q46	Q47	Q48	Q49	Q50	Q51	Q52	Q53	Q54	Q55	Q56	Q57	Q58	Q59	Q60	Q61	Q62
1	18	2	1	3	2	3	6	6	3	2	4	6	6	6	6	1	6	1	4	1	1	3	4	2	4	3	1	3	2	3	3	1	1	2	2	1	4	2	2	2	2	2	3	3	2	2	2	2	2
2	18	2	1	3	2	3	6	8	4	4	4	3	6	6	5	5	6	1	1	3	4	2	4	1	1	1	1	2	4	3	1	2	2	1	2	1	1	2	1	3	1	1	3	1	1	1	1	1	1
3	19	2	1	3	2	3	6	6	5	5	5	5	6	6	6	3	6	1	1	1	1	3	2	2	3	1	1	4	1	2	3	1	1	2	2	1	3	2	1	2	2	2	3	2	3	1	1	2	1
4	18	2	1	3	2	3	5	6	5	4	5	5	6	6	4	3	5	3	3	3	1	3	2	2	1	1	1	3	2	3	3	2	2	2	2	1	3	1	3	3	2	2	3	3	2	1	1	2	2
5	23	2	1	3	2	3	9	9	3	3	6	6	6	4	1	1	6	4	3	3	2	4	2	4	2	2	1	3	2	2	3	1	2	2	2	2	4	1	2	2	2	3	3	3	1	1	1	2	2
7	19	1	1	3	2	3	6	6	6	6	6	6	6	6	6	6	6	1	1	1	1	3	4	1	1	1	1	2	4	2	3	2	2	2	2	1	3	1	1	1	1	1	1	2	1	1	1	1	1
8	19	2	1	3	2	2	6	6	4	4	5	5	4	4	4	4	4	4	4	4	4	3	2	3	2	3	1	4	2	3	3	1	1	2	2	2	2	1	1	1	1	1	1	1	1	1	1	2	2
9	22	1	1	2	2	3	8	8	6	5	6	6	6	3	6	1	6	3	4	3	1	4	3	2	1	2	1	3	2	2	3	1	1	2	2	1	3	1	2	2	1	1	2	1	1	1	1	1	1
10	21	2	1	2	2	3	8	9	1	4	3	5	3	6	1	1	6	5	3	2	1	3	1	3	2	2	1	4	2	3	3	1	2	2	2	1	4	1	3	3	2	3	3	1	3	2	1	3	2
11	20	1	1	2	2	3	9	9	4	4	4	6	5	4	4	1	3	3	4	5	2	3	3	1	1	1	1	3	1	3	3	2	2	2	2	2	4	2	1	1	1	1	1	1	1	1	1	1	1
12	20	1	1	2	2	3	7	7	3	5	6	6	6	6	6	6	6	6	6	6	6	4	3	2	1	2	1	4	1	3	4	2	2	2	2	1	4	2	3	3	2	2	3	2	1	2	3	2	2
13	22	1	1	3	2	3	2	2	3	4	4	3	4	1	2	2	3	4	4	4	5	5	4	2	3	4	1	2	2	3	4	2	1	1	1	1	1	4	3	4	2	4	2	4	4	4	4	4	4
14	18	1	1	3	2	3	6	6	3	3	4	4	5	4	4	4	3	4	4	4	1	2	2	2	1	2	1	3	1	3	3	2	2	2	2	1	2	1	1	2	1	1	3	1	3	1	1	2	1
15	18	1	1	3	2	3	9	8	6	3	6	4	6	4	6	1	6	2	1	1	1	3	1	2	1	1	1	3	2	3	3	2	2	2	2	1	4	1	1	1	1	1	1	1	1	1	1	1	1
16	18	1	1	3	2	3	4	5	4	4	4	3	4	4	3	3	4	3	3	1	1	3	1	2	1	1	1	3	2	3	3	2	2	2	2	1	3	2	2	2	2	2	2	2	2	2	2	1	1
17	18	2	1	2	2	3	9	8	3	4	6	6	6	3	6	2	2	2	2	1	1	3	2	1	1	1	1	3	3	1	3	2	2	2	2	1	4	2	1	4	1	1	2	1	2	1	1	1	1
19	19	2	1	3	2	2	7	8	5	4	4	4	5	2	4	2	5	5	2	1	1	2	3	2	2	2	1	3	2	3	3	2	1	2	2	2	3	1	1	1	2	1	2	3	1	1	1	1	1
20	19	1	1	3	2	3	9	8	3	4	6	6	6	6	6	1	6	2	1	1	1	3	2	2	2	2	1	2	2	3	3	2	2	2	2	1	4	1	1	1	1	1	1	1	1	1	1	1	1
21	21	2	1	2	19	3	5	8	3	4	1	6	1	5	4	1	6	6	4	3	1	2	4	2	2	2	1	2	2	4	3	1	1	2	2	2	4	3	3	4	3	2	2	2	4	2	2	2	3
22	26	2	1	1	15	3	6	8	4	4	6	4	6	1	4	3	1	1	1	1	1	2	4	2	2	3	1	3	3	3	3	1	2	2	2	2	4	1	2	2	1	3	3	3	3	1	2	2	2
23	20	2	1	3	2	2	5	7	2	2	3	6	6	2	3	3	5	1	1	2	1	2	4	2	2	1	1	4	2	2	3	2	2	2	2	1	2	1	5	3	2	3	4	3	3	1	1	2	3
24	20	2	1	2	2	3	7	7	4	4	6	6	6	6	6	5	6	2	3	4	3	2	2	5	1	1	1	3	1	3	3	2	2	2	1	3	4	1	1	5	4	4	1	1	1	5	4	1	1
25	18	2	1	3	2	3	8	8	6	4	6	5	6	3	5	5	6	5	3	2	1	3	2	3	1	2	1	4	2	3	3	1	2	2	2	1	4	2	2	2	2	2	3	2	2	1	1	2	1
27	24	1	1	1	28	3	8	8	2	6	6	6	1	1	1	1	6	1	1	2	4	2	3	4	3	3	1	3	2	2	3	1	2	2	2	1	4	2	3	3	2	2	2	3	4	3	2	2	2
29	24	1	1	2	1	3	7	7	6	6	6	6	6	6	6	6	6	6	1	1	1	3	4	2	2	2	1	2	1	1	2	1	1	2	1	2	4	4	4	3	1	5	3	3	4	1	1	2	2
30	22	2	1	2	15	2	8	8	2	4	5	6	6	6	6	6	6	3	1	1	1	2	4	4	3	2	1	3	1	3	2	1	2	2	2	2	4	1	1	3	2	3	3	2	2	2	2	2	1
31	18	1	1	3	28	3	8	8	5	5	6	6	4	3	5	1	6	6	2	2	1	3	4	2	1	1	1	3	2	3	4	1	2	2	2	1	4	1	2	3	1	3	3	2	3	1	1	1	1
33	21	1	1	3	28	3	2	2	2	2	3	4	3	3	2	2	1	2	2	3	4	2	2	4	4	3	1	4	2	3	2	1	1	2	2	2	1	1	1	1	1	1	4	1	5	1	1	2	1
34	18	1	1	3	28	3	7	7	5	4	6	4	6	6	6	5	6	3	1	2	1	2	2	1	1	1	1	2	3	4	5	1	1	2	2	1	4	3	3	3	3	3	4	3	1	2	1	2	2
35	26	2	1	1	1	3	5	5	4	5	5	6	4	6	6	3	5	1	3	1	1	4	4	2	2	2	1	2	2	3	2	2	2	2	2	1	4	1	1	1	2	3	3	2	2	1	1	1	1
36	19	2	1	1	19	3	5	5	2	6	3	3	3	3	6	1	6	2	2	1	1	4	2	2	1	2	1	2	1	2	2	1	1	2	2	2	4	1	1	3	3	2	3	3	3	2	1	2	2
37	18	2	1	3	2	3	7	7	1	5	6	6	6	6	6	1	6	5	1	1	1	3	3	2	1	1	1	3	2	2	3	2	2	2	2	2	4	2	2	2	2	2	2	2	2	1	3	2	2
39	18	2	1	3	28	3	9	9	1	5	1	6	1	6	6	1	6	6	6	6	1	3	4	4	4	3	1	2	3	1	2	1	1	2	2	1	4	1	1	1	1	5	5	2	3	1	1	4	4
40	18	2	2	2	19	3	4	4	3	4	6	6	3	2	3	1	4	1	1	1	1	3	4	4	3	3	1	3	2	3	2	1	1	2	2	3	2	2	2	4	2	4	4	4	2	1	1	2	2
42	23	2	1	1	3	3	7	6	1	3	1	3	6	2	3	1	6	1	2	3	1	2	3	5	4	4	1	3	1	3	3	1	1	2	2	1	4	4	4	5	3	3	5	5	1	1	1	4	3
45	19	2	1	3	28	2	9	9	3	3	3	2	6	4	3	1	4	4	2	1	1	1	4	5	1	2	1	2	2	2	3	1	1	2	1	2	3	1	2	3	2	5	4	3	3	1	1	3	2
46	22	2	1	2	15	2	6	6	1	1	6	3	6	6	6	1	6	1	3	1	1	2	4	2	1	2	1	3	2	4	3	1	1	2	2	1	4	1	1	2	2	4	3	3	3	1	1	2	2
47	20	2	1	3	1	3	7	7	6	5	6	5	6	4	6	1	6	2	1	1	1	4	4	4	3	3	4	2	2	3	2	1	2	2	2	1	4	2	1	2	2	3	3	2	2	1	1	2	2
50	23	2	1	1	28	3	6	6	3	2	6	6	3	3	3	2	3	3	1	1	2	3	2	3	1	2	1	4	1	2	3	2	2	2	2	1	4	1	2	2	1	3	2	2	1	1	2	2	2
51	22	1	1	3	2	3	9	9	1	3	1	3	6	1	1	6	6	6	2	1	1	4	3	2	2	2	1	4	1	3	3	2	2	2	2	1	4	1	2	1	2	2	3	1	3	1	1	2	1
52	20	2	1	3	2	3	6	6	3	3	3	5	5	5	4	6	6	4	5	3	1	1	3	5	3	3	1	3	2	2	3	1	2	2	2	1	3	1	1	1	1	3	4	4	4	1	2	2	2
53	23	2	1	2	15	2	2	8	1	5	1	4	6	1	6	1	6	1	1	1	1	4	4	2	1	1	1	2	1	2	2	2	2	2	2	1	4	1	3	4	3	3	2	4	3	1	1	1	1
55	19	2	1	2	19	3	8	8	3	3	3	4	6	6	4	1	4	6	3	3	2	3	2	2	2	2	1	3	2	4	3	1	1	2	2	1	4	2	4	4	3	5	2	4	4	3	3	2	2
56	18	1	1	2	1	1	7	8	5	4	4	4	4	5	5	5	5	2	1	1	1	3	2	4	2	2	1	3	2	3	1	1	2	2	2	2	2	2	2	2	2	2	2	3	2	2	2	2	2
57	25	1	1	1	3	3	4	4	6	6	6	6	6	6	6	6	6	6	6	3	1	5	4	2	1	1	1	3	2	3	3	2	1	2	2	1	4	1	1	1	1	3	3	1	2	1	1	2	2
60	19	2	1	1	19	3	4	6	1	5	1	4	5	4	1	3	1	6	6	1	1	1	2	4	2	3	1	2	2	3	3	1	2	1	2	2	4	2	4	5	5	4	4	3	2	1	1	4	3
63	19	2	1	2	2	3	8	9	1	3	3	5	4	3	3	1	4	5	4	1	1	3	4	3	2	2	1	2	1	3	3	1	2	2	2	2	4	1	4	4	2	3	3	2	3	1	1	3	3
65	21	2	1	1	2	3	6	7	3	6	4	6	5	3	6	2	6	3	1	1	1	2	4	2	2	2	1	3	2	3	3	1	1	2	2	2	4	1	1	1	1	3	2	2	1	1	2	2	1
66	20	1	1	2	2	3	9	9	6	3	6	6	6	6	6	6	6	6	6	6	6	2	4	3	2	3	3	5	2	4	5	1	1	2	2	1	4	1	3	4	3	4	3	2	1	5	2	2	2
67	22	2	1	1	28	2	4	5	1	3	3	4	4	6	4	4	5	3	1	1	1	3	2	2	1	1	1	3	2	3	3	1	2	2	2	1	2	2	2	1	2	2	1	1	1	1	1	1	1
68	24	1	1	2	15	2	5	5	1	5	1	5	6	6	6	1	6	6	1	1	1	3	4	3	1	3	1	2	2	2	3	1	1	2	1	1	2	2	3	4	2	4	4	4	4	2	1	2	2
72	26	2	1	3	15	2	3	4	4	5	6	4	6	1	6	1	6	1	1	1	1	3	2	4	2	2	1	3	2	3	2	1	1	2	2	2	4	2	2	1	1	3	3	2	3	1	1	2	2
75	21	1	1	2	2	3	5	5	5	3	5	6	6	6	6	1	6	2	2	2	2	2	4	3	2	2	1	2	1	4	3	1	1	2	2	1	4	2	4	5	2	4	4	4	5	4	2	3	3
76	18	1	2	2	19	3	8	8	4	4	5	5	5	4	4	3	6	4	3	2	1	4	1	2	1	1	1	3	1	3	3	2	2	2	2	4	3	4	4	2	2	3	2	2	3	2	2	2	2
78	20	1	1	3	3	2	6	6	4	6	6	6	6	6	6	6	6	3	4	3	1	4	2	2	2	2	1	4	2	2	3	2	2	2	2	1	3	2	2	2	3	3	2	2	3	2	1	2	2
79	19	1	1	2	19	3	7	7	6	5	3	2	3	3	4	4	3	5	6	2	2	3	3	2	2	2	1	2	2	3	3	1	2	2	2	5	4	2	4	4	2	3	4	3	3	3	2	3	3
81	18	1	1	3	1	1	6	6	3	2	5	4	6	6	6	6	6	3	1	1	1	5	4	2	1	2	1	2	1	3	3	1	2	2	2	1	2	2	2	3	1	4	1	1	3	1	1	2	2
83	21	2	1	2	3	2	5	8	1	3	1	3	1	1	3	1	1	1	1	4	1	4	4	2	3	2	1	3	1	2	3	1	1	1	1	1	3	1	1	1	1	1	3	1	2	1	1	1	1
85	20	2	1	3	3	2	9	9	1	4	1	4	6	2	3	4	2	2	2	3	2	2	4	3	1	2	1	3	2	3	3	1	1	2	2	2	4	1	3	3	4	4	5	4	3	3	2	3	3
86	21	2	1	3	3	3	6	6	5	5	5	6	5	6	6	6	6	4	3	2	1	2	4	4	3	3	1	2	3	2	3	1	1	2	2	1	3	2	2	3	1	4	4	3	2	1	4	4	2
87	20	1	1	3	28	3	7	9	4	6	5	6	6	6	6	6	6	2	1	1	1	4	4	2	1	2	1	3	2	3	4	1	1	2	2	2	3	1	3	2	2	3	4	2	2	1	1	2	2
88	22	2	1	3	3	3	7	7	1	3	5	6	5	5	3	1	4	4	4	6	1	3	4	4	3	3	1	5	2	3	3	1	1	2	2	1	4	1	3	4	2	2	3	2	1	1	1	2	1
89	20	2	2	3	2	3	8	8	1	1	3	3	3	3	6	6	6	2	4	1	1	4	3	3	1	1	4	3	1	3	3	2	1	2	2	1	4	2	5	5	3	5	1	2	4	4	1	2	2
90	18	2	1	3	3	2	7	7	3	4	3	3	3	4	5	4	3	3	2	3	1	2	3	2	1	1	1	2	2	3	3	1	1	2	2	2	4	1	3	3	1	3	4	3	3	1	2	3	2
95	19	1	1	3	3	3	6	8	6	6	6	6	6	6	4	6	6	2	4	6	2	4	4	2	2	2	1	4	2	4	3	1	1	1	2	2	4	1	2	4	2	5	5	5	2	3	2	3	4
98	20	1	1	3	2	3	9	8	5	5	6	6	6	6	6	6	6	1	1	1	1	2	2	2	4	2	3	2	3	2	4	1	2	1	2	1	4	2	2	2	2	2	2	1	2	2	1	1	1
102	18	1	1	3	2	2	7	7	4	5	6	4	3	1	6	6	6	4	1	1	1	2	4	1	2	1	1	2	2	1	2	2	2	2	2	1	3	1	3	5	2	3	1	1	3	1	1	1	2
103	18	2	1	3	2	3	7	7	1	1	4	3	3	3	3	3	4	3	1	4	3	3	3	2	2	2	1	4	1	3	3	1	1	2	2	1	4	2	2	2	2	5	2	3	3	1	1	2	1
104	20	2	1	3	28	3	7	9	4	4	5	6	4	2	6	1	6	3	1	2	1	2	4	2	1	1	1	2	2	3	3	2	2	2	2	2	4	1	3	3	3	2	2	1	1	1	1	1	1
106	18	1	2	3	2	2	9	9	6	4	6	4	5	3	6	1	6	3	4	1	1	2	2	2	2	2	1	3	1	3	3	2	2	2	2	1	4	1	1	3	2	3	4	1	3	1	1	2	2
108	19	1	1	2	28	3	6	7	6	4	6	6	6	6	6	6	6	1	3	1	1	4	1	1	2	1	1	2	2	3	3	2	2	2	2	3	4	1	1	3	1	3	4	2	4	2	2	2	1
109	18	2	1	3	2	2	2	2	2	3	1	4	3	2	6	4	4	4	4	1	1	2	3	2	1	2	1	4	2	3	4	1	1	2	2	1	4	2	2	3	2	2	2	2	3	1	1	1	1
112	18	1	1	3	28	3	7	7	5	5	6	5	5	4	5	4	5	4	4	5	1	3	4	2	1	1	1	4	1	3	4	2	2	2	2	1	4	1	1	1	1	1	1	1	1	1	1	1	1
115	20	2	1	3	2	3	7	7	1	3	4	3	6	6	6	2	6	4	3	1	1	3	3	1	2	2	1	4	2	3	4	1	1	2	2	1	4	3	3	3	2	2	2	2	1	1	1	2	1
116	20	2	1	2	28	3	6	6	1	5	4	6	6	6	4	3	6	6	6	1	1	2	2	3	1	2	1	3	2	3	4	1	1	2	2	1	4	2	3	2	2	2	3	3	3	2	2	2	2
118	19	2	2	3	2	2	9	9	1	2	6	4	2	2	6	3	6	5	1	3	1	1	2	5	4	4	1	3	3	3	4	1	2	2	2	2	4	1	1	1	1	1	1	1	3	2	2	2	1
120	18	2	1	2	19	3	6	9	4	4	3	3	4	4	6	5	3	6	1	1	1	3	4	1	1	1	1	2	2	3	3	2	2	2	2	1	4	1	1	1	1	1	1	1	1	1	1	1	1
123	25	2	1	1	15	3	6	5	4	4	6	6	5	4	4	4	6	3	4	1	1	3	2	3	2	2	1	3	1	3	3	1	2	1	2	1	4	2	3	3	3	2	3	3	3	1	2	2	2
124	18	1	2	3	19	3	5	8	4	4	6	6	6	6	6	4	6	5	2	1	2	4	2	2	2	2	1	3	2	3	3	1	2	2	2	3	3	1	1	1	1	4	4	3	3	2	1	2	2
127	19	2	1	2	28	3	5	6	1	3	1	4	1	6	6	1	3	2	3	1	1	3	4	4	2	2	1	3	2	2	3	2	2	2	2	1	4	1	2	2	1	2	2	2	1	1	1	1	1
136	19	2	1	3	28	1	7	6	1	3	2	3	6	2	5	1	1	1	5	1	1	1	4	3	1	2	1	4	1	4	4	1	2	2	2	1	4	1	1	3	1	3	3	1	1	1	1	2	1
140	22	2	1	3	27	3	8	9	3	3	3	6	4	2	1	1	6	5	3	3	3	3	4	2	1	1	1	2	1	2	3	2	2	2	2	3	4	1	3	2	1	2	3	3	1	2	1	1	2
144	18	1	1	2	19	3	7	9	1	4	6	6	1	1	6	6	6	3	2	2	2	3	4	2	2	1	1	2	1	2	3	2	2	2	2	2	4	1	2	2	2	3	3	2	2	1	1	2	1
147	18	2	1	2	19	3	5	8	2	4	3	6	3	2	5	3	6	3	3	3	1	3	2	4	3	3	1	3	2	3	3	1	1	2	2	5	4	3	4	3	3	3	5	4	2	2	1	4	4
148	27	2	1	2	27	3	6	5	2	5	3	6	6	6	5	6	6	3	1	2	1	3	3	2	1	1	1	2	2	2	3	2	2	2	2	1	4	2	2	2	2	1	2	1	3	1	1	2	1
150	21	2	1	2	27	2	7	9	5	4	6	6	6	6	5	1	6	6	1	2	1	2	3	2	1	1	1	3	2	2	3	2	2	2	2	1	4	2	2	2	2	3	3	3	3	1	1	3	2
152	22	2	1	2	27	2	7	9	3	5	5	6	3	5	6	1	6	4	1	1	1	2	3	2	1	1	1	3	3	2	3	2	2	2	2	1	4	1	2	1	2	2	2	3	1	1	1	1	1
153	19	1	1	3	28	3	4	5	1	3	6	6	6	6	3	1	6	4	1	3	1	1	2	1	1	1	1	4	2	3	3	2	2	2	2	1	4	1	1	1	1	1	2	3	2	1	1	1	1
154	21	1	1	3	19	3	6	8	4	4	3	4	3	5	6	1	6	3	1	1	1	2	1	1	2	1	1	4	3	2	4	2	2	2	2	1	4	1	1	1	1	3	3	2	4	1	1	1	1
157	20	2	1	2	19	3	9	9	1	1	6	4	6	4	1	1	6	1	2	2	1	1	4	3	2	2	1	4	1	3	4	1	2	1	2	1	4	2	3	5	5	5	5	3	4	2	4	4	4
158	20	1	1	2	19	3	9	9	1	6	1	6	1	1	6	1	6	1	3	1	1	4	2	2	3	4	1	3	2	3	3	1	1	2	2	2	4	1	1	2	2	3	2	2	1	1	1	4	2
159	20	1	1	2	19	3	6	7	3	4	6	6	6	6	6	6	6	6	1	1	1	3	1	3	1	2	1	2	2	3	3	1	1	1	1	2	4	4	3	2	3	4	5	3	5	1	2	2	2
162	24	1	1	1	14	3	6	7	3	3	4	4	4	3	4	1	6	3	1	1	1	2	4	3	1	1	1	4	3	3	4	2	2	2	2	1	4	1	1	1	1	3	3	3	4	1	1	1	1
164	20	1	1	2	15	2	6	7	3	3	3	2	6	1	6	1	6	1	1	1	1	3	4	2	1	1	1	2	3	2	3	1	2	2	2	1	1	1	1	1	1	1	1	1	3	1	1	1	1
165	18	1	1	3	15	1	6	6	1	3	6	6	6	6	6	6	6	1	1	1	1	3	2	2	2	2	1	3	2	3	2	1	2	1	2	1	1	1	1	1	1	3	2	1	3	1	1	1	1
166	20	1	1	2	15	2	4	5	1	4	3	4	3	3	2	4	2	3	3	3	1	3	4	2	1	1	1	2	1	3	2	2	2	1	1	1	1	2	2	3	2	1	3	3	4	1	2	1	1
167	21	2	1	2	15	2	8	8	2	5	6	6	6	6	6	3	6	6	1	1	1	3	4	2	2	2	1	2	4	2	3	1	1	1	1	1	4	2	2	5	4	4	4	2	3	1	1	3	3
168	18	2	1	3	15	1	8	7	6	4	6	6	6	6	6	6	6	1	1	1	1	3	4	2	2	2	1	2	2	1	2	2	2	2	2	1	1	2	2	3	2	2	3	3	2	1	1	1	1
171	23	1	1	2	15	3	8	9	6	4	6	6	6	6	6	1	6	3	1	1	1	3	2	3	2	2	1	4	2	3	3	1	1	2	2	1	1	1	2	2	2	2	2	1	3	1	1	1	1
173	22	2	1	3	15	2	6	8	3	4	6	6	6	6	6	1	6	1	1	1	1	2	2	3	2	2	1	3	1	3	3	2	2	2	2	1	1	2	3	2	2	3	3	3	3	1	1	1	1
174	23	1	1	2	15	2	5	5	1	3	6	6	6	6	1	1	6	3	1	1	1	2	2	2	1	1	1	3	1	3	3	2	2	2	2	1	1	1	1	1	1	3	3	2	2	1	1	1	1
176	18	2	1	3	15	2	6	6	3	4	6	6	6	6	6	1	6	6	1	1	1	4	4	2	2	2	1	2	1	2	2	2	2	2	2	1	4	2	1	1	1	1	3	1	1	1	1	2	1
180	21	2	1	2	15	2	7	8	3	5	4	6	6	6	6	1	6	6	1	1	1	4	2	2	2	2	1	4	2	3	3	1	1	2	2	1	4	2	3	3	2	4	3	3	2	1	1	2	2
183	18	1	1	3	15	1	5	6	6	6	6	6	6	6	6	1	6	1	4	1	1	3	4	3	2	2	1	3	3	2	3	1	1	2	2	1	1	1	2	5	1	2	5	3	3	1	1	1	2
184	18	1	1	3	15	1	5	6	1	3	3	6	6	6	6	1	6	1	1	1	1	3	4	4	1	2	1	2	2	3	2	1	2	2	2	1	4	4	2	2	1	2	2	3	2	1	1	1	1
186	27	1	1	1	15	3	4	4	1	3	2	6	6	6	3	1	6	1	1	1	1	3	4	2	2	2	3	2	2	2	2	2	2	2	2	1	4	1	1	1	1	2	3	3	2	1	1	1	1
188	21	1	1	3	15	2	5	6	1	3	3	5	6	2	3	1	6	3	1	1	1	3	4	4	2	3	1	3	2	3	1	2	2	1	2	1	4	1	1	2	2	3	3	3	1	1	1	2	2
189	18	1	1	2	15	1	5	7	6	4	6	6	6	6	6	6	6	1	1	1	1	3	2	1	1	1	1	2	3	2	2	2	1	2	2	1	4	1	1	1	1	1	2	2	3	1	1	1	1
190	22	1	1	2	15	2	5	6	1	3	1	4	1	1	6	1	6	1	1	1	1	3	4	2	2	2	2	3	1	3	1	1	2	2	2	1	1	1	1	1	1	1	2	2	3	1	1	2	2
194	22	1	1	2	15	2	3	3	1	3	1	3	1	2	1	1	6	1	1	1	1	2	2	2	2	2	1	4	1	2	1	2	2	2	2	1	1	3	1	3	3	3	3	3	3	1	1	1	1
200	18	2	1	3	15	1	4	7	6	4	6	6	6	6	6	1	6	2	2	1	1	3	4	3	3	3	1	2	1	3	2	1	2	2	2	1	1	3	2	4	2	4	4	4	2	1	1	4	4
202	18	2	1	3	15	1	3	5	4	4	6	4	6	6	6	6	6	1	1	1	1	3	1	2	1	1	1	2	1	2	2	2	2	2	2	1	4	1	1	3	2	3	3	2	3	1	1	2	1
207	26	1	1	2	15	3	6	8	3	3	4	6	6	3	4	6	5	3	1	1	1	2	4	3	2	3	1	3	2	3	2	2	2	2	2	1	4	1	1	1	2	2	3	3	3	2	1	1	1
210	18	1	1	3	15	1	5	7	6	5	6	6	5	4	5	1	4	1	1	1	1	4	2	2	2	3	1	1	3	2	2	2	2	2	2	1	1	1	2	2	2	3	3	3	3	1	3	2	3
212	19	2	1	3	28	3	5	6	5	6	5	6	6	6	6	1	5	5	2	1	1	3	1	1	1	1	1	2	3	3	3	2	2	2	2	2	2	1	1	1	1	3	2	3	1	1	1	2	1
213	18	1	2	3	6	2	4	7	5	4	4	4	6	6	6	3	6	6	4	1	1	3	4	3	3	2	1	2	1	3	3	2	1	2	2	2	2	3	3	3	2	5	3	2	4	2	2	2	2
214	18	1	2	2	6	2	7	9	1	1	1	3	6	6	1	1	4	4	1	1	1	3	2	3	1	1	1	4	2	2	2	2	2	2	2	1	1	2	2	2	2	2	2	2	2	2	1	2	2
216	18	2	1	3	6	2	7	9	1	2	1	3	1	1	1	1	1	1	1	1	1	2	4	3	2	2	1	4	2	3	3	1	2	2	2	1	4	1	2	3	1	2	3	2	1	1	1	2	2
217	26	1	1	2	3	2	7	8	4	6	4	5	6	4	5	1	6	4	6	6	1	2	3	3	2	3	1	4	2	3	3	1	1	2	2	1	3	2	2	3	4	4	3	1	3	1	1	2	2
218	24	2	1	1	2	3	4	4	2	2	2	4	2	2	3	3	5	3	1	2	1	4	3	2	2	2	1	3	2	3	3	2	2	2	2	1	4	2	2	3	1	2	2	2	2	2	1	1	1
254	21	2	1	3	9	2	7	8	2	4	4	4	4	4	3	1	5	3	1	2	1	3	3	2	2	2	1	3	2	3	3	1	1	2	2	1	3	2	2	2	3	3	3	3	3	1	1	2	2
255	23	1	1	3	9	3	5	6	6	5	6	6	3	4	3	1	6	3	1	2	1	2	4	2	2	2	1	2	2	2	3	1	2	2	2	1	4	2	2	2	1	4	3	3	4	2	1	2	2
256	20	1	1	3	9	2	5	8	6	5	6	6	6	6	6	4	6	5	3	1	1	2	3	2	1	2	1	2	2	3	3	1	2	2	2	2	4	2	2	2	2	4	3	3	3	2	2	2	1
257	25	1	1	2	9	2	3	4	4	5	5	5	4	4	4	4	4	4	4	1	1	3	2	3	1	1	1	4	2	2	3	2	2	2	2	1	1	1	1	1	1	1	1	1	1	1	1	1	1
259	25	1	1	2	9	3	5	5	6	4	6	6	5	4	4	4	6	4	2	2	1	2	3	3	2	2	1	3	2	2	2	1	1	2	2	1	4	3	3	3	3	4	4	4	3	3	3	3	3
260	25	1	1	2	9	3	6	6	6	5	6	6	6	6	3	1	6	2	1	2	2	4	4	3	2	2	1	4	2	3	3	1	1	1	2	1	4	2	2	2	2	3	2	2	3	2	3	2	2
262	20	1	1	3	28	2	5	5	3	3	5	6	6	4	6	1	6	1	3	1	1	1	3	3	2	1	1	2	2	4	3	2	2	1	2	2	2	2	2	2	2	3	1	1	1	2	1	1	2
263	23	1	1	1	11	2	9	9	3	4	4	4	6	1	4	1	5	1	1	1	5	1	1	5	4	4	1	4	1	3	3	2	2	2	2	1	3	1	3	5	2	1	5	2	1	5	1	4	4
264	23	2	1	3	27	3	4	7	6	4	6	5	6	6	4	1	6	5	2	1	1	2	2	3	2	2	1	2	2	2	3	1	1	1	2	2	3	2	3	3	2	3	3	3	3	1	1	3	2
265	20	1	1	2	28	2	9	9	2	3	4	5	2	3	1	1	6	4	2	3	2	2	4	3	2	2	1	4	1	3	4	2	2	2	2	3	4	1	1	2	1	2	2	2	3	2	1	2	1
268	20	2	1	2	10	3	2	1	1	1	1	1	1	1	1	1	1	1	1	1	1	1	1	1	1	1	1	1	1	1	1	2	2	2	2	1	1	1	1	1	1	1	1	1	1	1	1	1	1
269	19	1	1	3	10	2	8	7	1	1	4	3	2	2	5	4	4	1	1	1	1	2	3	5	3	2	1	4	1	3	3	2	2	2	2	1	1	2	1	1	1	3	3	1	1	1	1	1	1
271	20	2	1	2	27	2	5	7	4	4	4	4	3	4	4	1	6	4	1	1	1	2	1	2	1	2	1	3	2	3	3	1	1	2	2	1	2	2	3	3	3	3	4	3	2	1	1	2	2
273	24	1	1	2	9	3	5	6	6	5	6	6	6	5	5	1	6	4	1	1	1	3	3	4	1	3	1	3	2	2	3	1	1	1	2	1	3	1	2	3	2	4	3	2	4	2	1	2	1
275	22	1	1	3	27	3	5	7	1	1	4	4	6	2	6	1	6	4	1	1	1	4	4	2	2	2	1	3	1	3	3	2	2	2	2	1	4	1	1	1	1	1	1	1	4	1	1	1	1
276	18	1	1	3	27	2	3	4	3	3	4	6	6	2	4	4	3	3	1	1	1	3	2	3	3	3	2	2	1	3	3	2	2	2	2	2	1	2	2	2	2	2	2	2	3	2	2	2	2
277	25	1	1	3	27	3	2	2	1	2	6	6	3	2	1	1	6	3	3	1	1	1	3	5	4	4	1	5	2	3	3	1	1	1	1	5	4	1	4	5	3	4	5	2	5	5	1	4	4
278	25	1	1	2	27	3	3	5	4	4	6	6	5	4	5	3	6	2	2	1	1	2	3	3	3	3	1	3	2	3	3	1	2	2	2	2	4	3	3	2	3	4	4	2	4	1	3	2	2
279	22	1	1	3	27	2	6	8	1	3	2	6	2	6	1	1	6	4	1	1	1	2	3	4	2	3	3	3	2	4	4	2	2	2	2	2	1	1	1	1	1	1	1	1	2	2	3	2	2
280	24	1	1	2	27	3	9	9	6	5	6	6	6	6	6	6	6	6	6	6	3	2	1	2	1	1	1	2	2	3	3	2	2	2	2	1	4	2	2	2	2	2	2	2	2	2	2	2	2
281	22	1	1	3	27	2	6	7	6	4	6	6	6	6	6	5	6	3	1	1	1	4	2	2	2	2	1	3	3	3	3	1	1	2	2	1	3	1	1	3	1	3	1	1	3	1	1	2	2
282	25	1	1	1	11	2	5	2	6	3	6	6	6	6	6	6	6	6	6	6	6	3	4	2	1	2	1	2	1	4	2	1	1	1	1	1	2	2	2	2	2	2	2	2	2	2	2	1	1
283	22	1	1	3	27	2	4	6	5	5	6	6	6	4	6	1	6	2	1	1	1	3	4	3	1	1	1	3	2	2	3	2	2	2	2	1	4	1	2	2	1	2	2	2	2	1	1	1	1
286	22	1	1	2	28	3	4	4	3	3	4	5	6	3	3	2	6	3	1	2	1	2	4	2	2	1	1	4	2	2	3	2	2	2	2	2	2	1	1	2	2	3	3	2	3	2	2	2	2
287	25	2	1	2	10	2	6	6	3	5	3	5	1	1	4	4	3	5	1	1	1	3	3	3	3	2	1	4	2	3	4	1	1	2	2	1	4	3	3	4	2	4	3	2	4	1	2	2	2
288	19	1	1	3	27	2	9	9	1	2	6	6	6	3	6	1	5	4	1	1	1	1	4	1	2	2	1	3	2	4	3	1	2	2	2	1	4	1	1	5	1	3	4	4	2	1	1	2	1
289	25	1	1	2	27	3	5	8	4	3	6	4	6	2	6	6	6	3	6	1	2	2	2	3	2	2	1	3	2	3	3	1	2	1	2	2	4	1	2	4	1	1	3	1	3	1	1	2	1
290	22	2	1	3	10	2	5	5	1	4	5	5	4	3	6	6	4	4	3	1	2	2	4	3	3	3	1	2	1	2	3	2	2	2	2	2	4	2	1	1	1	1	1	1	1	1	1	1	1
291	22	1	1	3	10	2	7	7	4	4	6	6	6	3	6	1	6	3	1	1	1	3	4	2	2	2	1	3	2	2	3	1	1	2	2	1	3	1	2	3	1	3	3	3	3	1	1	1	1
294	18	1	1	2	19	3	3	3	3	3	5	6	6	5	6	1	6	5	1	1	1	4	4	2	4	3	1	4	3	3	1	1	1	2	2	5	2	2	2	2	2	2	2	2	5	1	2	4	4
295	29	1	1	1	27	3	4	5	2	4	6	6	6	6	1	2	6	2	1	1	1	2	4	2	2	1	1	3	2	2	3	2	2	2	2	1	4	1	1	2	1	1	1	1	1	1	1	1	1
296	20	2	1	2	19	3	7	7	3	2	4	5	4	2	3	3	4	3	2	3	1	2	4	2	1	2	1	3	2	3	3	1	1	2	2	1	4	2	3	2	3	2	2	2	3	1	1	2	2
297	19	1	1	2	19	3	6	9	1	2	6	5	3	1	1	1	3	1	1	1	1	3	4	2	1	1	1	3	2	3	3	1	1	1	2	1	4	3	4	5	3	5	2	4	5	1	1	2	2
298	29	2	1	1	27	3	6	8	1	4	6	6	6	4	6	1	6	3	1	1	1	2	3	2	1	1	1	4	2	4	3	2	2	2	2	2	4	1	3	4	3	3	1	1	3	1	2	3	3
300	28	2	1	2	10	3	5	7	5	6	3	6	4	3	3	1	6	4	1	1	1	2	3	4	3	3	2	3	2	3	3	2	2	2	2	2	3	1	1	1	2	4	3	1	3	2	1	2	2
305	27	1	1	1	20	3	7	8	4	5	5	5	6	6	1	1	6	1	1	1	1	3	2	5	4	4	1	4	1	3	3	2	2	2	2	1	4	1	1	3	1	1	1	1	1	1	1	1	1
306	23	2	1	2	27	3	5	9	3	4	6	6	6	6	6	1	6	1	1	1	1	1	4	3	3	2	1	3	3	3	3	1	1	2	2	2	4	1	4	3	2	3	3	3	2	3	1	3	2
309	20	1	1	2	13	1	4	4	2	1	4	4	4	4	4	4	4	4	4	4	1	2	4	5	4	4	1	2	3	3	3	1	1	2	1	1	3	1	5	5	4	5	5	5	5	1	1	4	4
312	19	1	1	2	13	1	8	8	4	4	4	4	4	4	4	4	6	3	2	1	1	4	2	1	2	1	1	3	1	4	2	2	2	1	2	1	4	1	1	1	3	1	1	1	5	1	2	2	1
313	21	1	1	3	13	1	5	6	4	6	6	6	5	5	5	5	6	2	1	1	1	1	3	3	1	1	1	3	3	2	3	2	1	2	2	1	4	1	1	3	1	1	1	1	3	1	1	2	2
314	22	1	1	2	13	2	7	7	3	5	6	6	4	4	5	3	6	3	2	1	1	3	4	2	2	2	1	5	2	2	3	2	2	2	2	2	4	1	4	5	2	5	5	5	5	1	1	1	1
315	18	2	1	3	12	2	4	6	1	2	6	6	6	6	6	6	6	2	1	1	1	3	4	2	2	2	1	3	2	3	3	1	1	2	2	1	2	2	2	2	2	4	4	4	3	1	1	2	2
317	22	2	1	3	12	2	6	8	1	2	4	4	5	3	2	1	5	2	1	1	2	2	3	2	1	2	1	3	1	3	3	2	2	2	2	2	4	1	1	1	1	1	1	1	3	1	1	1	1
319	28	2	1	2	10	3	5	5	6	6	4	5	5	3	5	1	6	5	1	1	1	1	2	3	3	3	1	4	2	3	3	2	2	2	2	3	4	1	2	2	2	2	3	2	2	1	1	2	2
321	20	1	1	3	27	2	8	9	1	4	3	6	5	6	6	1	6	1	1	1	1	2	3	4	3	3	1	2	2	3	3	1	2	2	2	1	4	1	2	3	1	2	2	2	2	1	1	1	1
322	21	1	1	2	13	3	6	6	4	2	3	4	6	6	6	6	6	3	6	1	1	3	2	2	2	2	1	3	3	2	3	2	2	2	2	2	4	3	1	4	4	2	4	4	5	2	2	2	2
324	25	2	1	2	13	2	8	7	5	5	6	6	6	6	6	5	6	4	1	1	1	3	3	4	4	3	1	4	1	3	3	1	2	2	2	1	4	1	2	2	3	4	5	2	5	1	1	2	2
325	22	1	1	2	13	2	7	7	4	6	5	6	5	5	6	6	6	5	4	1	5	3	4	4	2	2	1	3	3	3	3	1	1	2	2	2	4	3	4	4	4	2	4	3	5	5	3	3	3
326	23	2	1	3	27	3	5	6	1	4	6	6	6	1	6	1	6	1	1	1	1	2	4	3	1	1	1	3	2	4	3	2	2	2	2	1	4	1	3	5	5	2	2	3	3	1	4	3	1
327	26	1	1	3	10	2	4	7	3	4	6	6	4	3	6	3	6	4	1	2	2	2	4	4	3	2	1	3	1	3	3	2	2	2	2	2	3	1	1	1	2	2	2	2	3	2	1	2	2
328	20	2	1	3	13	2	4	5	2	2	4	6	5	5	6	1	6	6	1	1	1	1	4	4	4	4	1	2	1	2	2	1	1	2	1	1	4	3	2	3	2	4	3	3	2	1	1	3	3
330	20	1	1	3	13	2	8	8	1	1	6	6	4	4	1	1	4	4	1	1	1	3	3	3	2	4	2	4	3	3	3	1	2	2	2	1	4	2	3	4	2	4	4	4	5	1	1	2	2
331	21	1	1	3	13	2	6	8	3	4	5	5	6	6	6	6	6	6	1	1	1	2	4	3	2	2	1	3	2	3	3	1	1	1	2	1	4	2	2	5	2	4	4	5	5	2	1	2	2
334	25	2	1	1	27	3	5	7	6	4	6	5	6	1	6	6	6	1	1	1	1	3	4	2	1	1	1	2	3	2	3	2	2	2	2	1	4	1	2	2	1	3	3	3	2	1	1	1	1
336	20	2	1	3	13	2	4	5	3	3	6	5	6	6	6	4	6	4	1	1	1	4	4	2	2	2	1	2	2	3	2	2	2	1	2	1	4	3	2	2	2	3	3	2	2	1	1	2	2
337	20	1	1	2	13	2	5	6	6	6	6	6	4	5	5	4	3	3	1	4	5	3	2	2	2	2	1	3	2	3	3	1	2	2	2	2	4	1	1	1	2	3	3	2	2	1	1	1	2
338	19	2	1	3	27	2	8	8	3	4	2	3	3	4	5	4	3	3	4	3	3	2	3	3	1	1	1	1	2	4	3	1	1	2	2	1	2	2	3	3	3	5	4	5	4	3	3	3	3
341	22	1	2	2	13	2	6	6	4	4	6	5	4	6	6	5	4	3	3	1	1	2	3	4	2	3	1	3	2	4	3	1	2	2	2	2	4	1	4	4	4	4	3	2	1	1	2	2	2
344	24	1	1	2	13	3	5	5	1	3	6	5	6	1	2	2	6	1	1	1	1	2	2	5	4	3	1	3	2	3	2	2	2	2	2	1	4	4	3	3	2	4	4	2	4	1	1	3	3
347	19	2	1	3	26	2	7	9	6	4	6	6	6	6	6	6	6	3	1	1	1	3	4	2	1	1	1	2	3	3	2	1	1	2	2	5	4	2	2	3	3	4	4	3	3	1	1	3	3
352	20	1	1	3	26	2	4	5	6	4	6	4	6	4	6	1	6	6	1	1	1	3	4	2	1	1	1	3	2	2	3	2	2	2	2	2	4	1	1	1	2	2	2	2	3	2	2	1	1
354	19	1	1	3	26	1	5	5	6	3	6	6	6	6	1	1	6	1	2	2	6	3	4	2	1	2	1	3	1	4	3	1	2	2	2	2	4	1	3	4	3	2	4	4	5	5	2	4	4
360	19	2	1	2	28	3	5	5	1	2	1	4	1	2	3	2	2	1	1	1	1	3	3	2	1	2	1	4	2	2	3	1	1	2	2	1	2	2	2	2	2	4	2	2	2	2	2	2	2
361	18	1	1	3	12	2	5	6	4	5	5	6	6	4	6	3	6	6	1	1	1	3	4	2	1	1	1	3	1	2	3	2	2	2	2	2	1	1	2	2	2	2	2	3	1	1	1	2	1
362	20	2	1	1	1	2	9	9	6	4	4	4	6	6	6	6	6	6	6	4	4	3	3	4	4	3	4	3	3	3	3	1	1	2	2	3	3	1	1	1	1	1	1	1	1	1	1	1	1
365	20	2	1	1	2	2	4	8	1	5	1	5	6	6	6	6	6	6	1	1	1	3	4	4	2	1	1	3	1	3	3	1	1	1	2	2	4	1	3	2	2	3	2	2	2	1	1	2	1
367	22	2	1	2	28	3	5	8	1	1	1	4	1	4	3	1	4	2	1	1	1	3	2	3	1	2	1	3	2	3	3	2	2	2	2	1	4	2	2	5	3	2	3	4	2	2	2	2	2
369	18	2	1	2	28	2	5	8	2	3	1	3	3	2	2	1	2	3	1	1	1	3	1	3	2	2	1	3	1	3	3	1	1	2	2	1	3	2	3	4	2	4	3	4	4	1	1	2	2
370	19	2	1	3	26	2	7	9	6	4	6	6	6	6	6	6	6	3	1	1	1	3	4	2	1	1	1	2	2	3	2	1	1	2	2	1	4	2	2	2	3	3	3	3	3	1	1	3	3
371	19	2	2	2	28	3	6	9	1	3	1	6	1	6	1	1	1	1	1	1	1	3	2	4	2	2	1	3	2	3	3	1	1	2	2	2	2	1	2	2	2	5	3	3	2	1	2	2	4
373	19	2	2	2	28	3	5	8	2	3	6	6	2	6	3	1	6	6	1	3	1	3	4	3	1	1	1	4	1	3	3	2	2	2	2	1	4	1	3	3	2	3	2	3	2	1	1	1	1
385	21	2	1	2	11	3	7	7	1	4	3	6	3	3	6	5	3	3	1	2	1	2	3	3	4	3	1	3	2	3	4	1	2	2	2	1	4	3	3	3	2	3	3	1	1	1	1	2	2
386	22	2	1	2	26	2	6	8	6	6	6	6	6	5	6	1	6	4	1	2	1	4	4	2	1	1	1	3	3	3	3	2	2	2	2	1	4	1	2	3	2	2	2	2	1	1	1	2	1
389	21	1	1	2	19	3	5	7	6	3	3	4	5	3	2	1	6	3	1	2	2	1	4	4	3	3	1	4	1	3	3	1	1	2	2	2	2	2	3	3	2	3	4	3	3	2	1	2	2
393	20	2	1	3	12	2	3	6	4	4	6	6	5	5	6	6	6	1	2	2	1	4	2	1	1	1	1	3	2	2	3	2	2	2	2	1	2	1	1	1	1	1	3	1	1	1	1	2	2
395	22	1	1	2	2	2	4	5	5	4	5	6	4	4	6	1	5	6	1	1	1	2	4	2	1	1	1	3	2	4	3	2	2	2	2	1	4	2	3	3	1	5	3	3	3	1	1	2	1
399	19	1	1	3	19	2	4	3	4	3	6	3	6	6	2	1	4	3	2	2	3	4	3	2	1	1	1	4	1	2	3	1	1	2	2	2	3	1	2	3	2	2	3	3	3	1	1	2	1
400	18	1	1	2	2	3	6	6	5	4	6	6	4	4	6	4	4	4	1	1	1	2	2	2	1	2	1	3	1	3	3	1	1	2	2	2	4	1	2	2	2	3	3	3	2	1	1	2	2
402	18	1	1	2	2	3	8	8	4	3	6	6	6	3	5	1	6	4	1	1	1	3	4	3	1	2	1	3	2	3	3	1	1	2	2	1	4	1	4	2	1	2	2	2	3	1	1	2	2
403	18	2	1	2	2	3	6	6	5	4	5	5	6	4	4	4	4	3	3	1	1	4	4	2	2	2	1	2	2	3	3	1	2	2	1	1	4	2	2	2	1	2	2	2	3	2	2	2	2
405	20	2	1	2	2	3	6	8	1	4	1	5	6	1	3	1	4	4	1	1	1	3	4	2	2	2	1	3	1	1	3	1	2	2	2	3	2	2	2	4	2	2	3	3	2	1	1	2	2
406	18	1	1	2	2	3	7	8	5	3	6	5	6	6	5	1	5	2	1	3	1	2	4	1	2	2	1	2	2	3	3	1	2	2	2	1	4	2	3	3	2	3	3	3	1	1	2	2	2
412	24	1	1	2	13	3	6	6	1	3	5	3	6	1	1	1	6	1	1	1	1	3	4	2	1	1	1	3	2	3	2	2	1	2	2	2	4	1	2	3	2	3	2	3	2	2	1	1	2
415	20	2	1	2	26	2	6	7	3	2	6	6	6	1	1	4	5	4	4	6	6	1	3	5	3	3	2	5	3	3	3	1	1	1	1	4	3	2	4	4	4	4	3	2	1	3	4	4	4
416	18	2	1	2	2	3	6	6	4	4	5	5	5	4	6	1	6	1	1	1	1	3	4	3	1	1	1	5	2	3	3	2	2	2	2	1	4	2	2	2	1	2	1	1	2	1	1	1	1
417	18	1	1	1	2	2	5	5	1	6	6	6	3	4	3	6	6	2	1	1	1	3	4	3	2	2	1	3	2	3	3	2	2	2	2	1	4	1	1	1	5	1	5	5	1	1	1	2	1
420	18	2	1	2	2	3	6	8	1	4	4	4	6	6	6	4	4	2	4	1	1	1	4	3	2	2	1	4	1	3	3	1	2	2	1	1	3	2	3	3	2	2	4	4	4	1	2	2	2
427	21	2	1	2	2	3	3	3	1	3	1	3	2	1	1	1	1	3	1	1	1	3	1	2	2	2	1	3	1	3	4	1	2	2	2	1	1	2	2	2	3	2	3	2	3	1	3	3	3
435	18	1	1	2	2	3	3	6	4	6	3	3	3	3	6	6	6	1	4	1	1	3	2	2	1	2	1	2	1	2	3	1	1	2	2	1	4	2	2	3	3	1	2	2	1	1	1	1	1
437	21	2	1	2	26	2	6	5	6	6	6	6	6	6	6	6	6	6	1	1	6	1	4	2	1	1	1	4	2	4	5	2	2	2	2	2	4	1	1	2	1	1	2	1	2	1	1	2	2
439	20	2	1	2	2	2	5	7	4	6	6	6	4	6	6	2	5	2	2	2	1	3	4	2	1	1	1	3	1	2	3	2	1	2	2	5	2	1	1	2	1	2	3	2	2	1	2	2	2
442	27	1	1	1	2	3	9	9	4	5	4	6	6	6	6	1	6	5	3	6	2	2	4	4	2	4	1	3	4	2	3	1	1	2	1	2	4	2	4	3	3	3	4	2	3	3	1	3	4
445	23	1	2	3	2	3	6	8	3	3	6	6	6	3	6	1	6	4	1	3	2	2	2	2	2	2	1	4	2	3	4	2	2	2	2	1	4	2	2	2	2	4	3	2	1	1	1	1	1
448	19	2	1	1	2	3	6	9	6	6	6	6	6	6	6	6	6	1	2	1	1	1	4	4	3	3	1	4	1	4	4	1	2	2	2	3	4	1	2	1	1	1	3	3	1	1	1	2	2
449	20	1	1	2	2	3	6	6	1	3	1	3	1	1	1	6	6	1	1	1	1	3	2	2	2	2	1	2	2	2	2	1	1	2	2	5	4	2	2	3	1	3	1	1	3	1	1	1	1
461	20	1	1	3	2	3	7	8	1	2	3	3	6	3	2	1	6	2	1	1	1	2	2	2	1	1	1	3	1	3	4	2	2	1	2	1	4	1	1	4	1	2	3	3	2	1	1	1	1
464	25	1	1	3	2	3	7	7	6	6	6	6	6	6	6	1	6	3	1	4	2	3	4	2	1	1	1	2	3	2	2	2	2	1	2	1	4	1	2	1	2	2	1	1	1	1	1	1	1
472	22	1	1	1	2	2	6	8	1	6	5	5	6	6	6	6	6	4	1	1	1	2	4	2	2	2	1	2	2	3	3	1	2	2	1	1	4	2	2	2	2	2	2	2	2	3	2	2	2
475	18	1	1	2	2	3	8	8	4	4	5	6	6	6	6	1	6	1	1	1	1	2	4	3	1	2	1	4	2	3	3	2	1	2	2	2	4	1	4	4	2	3	3	3	3	4	2	2	2
478	21	1	1	3	12	1	6	6	4	4	5	6	6	6	4	2	6	6	2	1	1	3	2	3	2	2	1	3	2	2	3	2	2	2	2	1	3	2	3	3	2	2	3	3	3	1	1	2	2
498	27	1	1	1	2	3	7	9	3	5	3	3	5	2	4	1	6	6	1	1	1	2	2	4	1	2	1	3	1	4	3	2	1	1	2	5	4	4	2	4	3	4	4	3	3	2	1	2	4
520	27	2	2	1	3	3	5	5	4	6	6	6	6	6	6	6	6	3	2	2	1	2	3	2	2	2	1	3	2	2	3	2	1	2	2	2	3	2	2	4	2	3	4	3	4	1	1	2	2
521	20	2	1	2	3	2	6	8	4	4	4	4	6	4	3	2	6	5	4	3	2	3	4	2	2	2	1	3	2	3	3	1	1	2	2	2	4	1	2	2	2	3	3	2	2	3	2	2	2
522	26	2	1	1	3	3	6	8	4	6	6	6	6	6	6	4	6	3	3	1	1	4	2	3	2	2	1	3	2	2	3	1	1	2	2	5	3	1	2	2	2	3	3	1	2	1	1	2	1
523	18	2	1	3	2	3	4	5	3	3	6	6	6	6	6	6	6	5	1	1	1	2	4	3	2	2	1	3	1	3	3	1	2	2	2	1	4	1	1	2	1	2	1	1	1	1	1	1	1
524	22	2	1	2	3	2	8	8	3	6	6	6	6	6	6	1	6	6	3	1	1	2	3	2	2	2	1	3	2	3	3	1	2	2	2	1	4	1	3	3	1	3	3	2	3	1	1	2	2
525	20	1	1	2	2	3	8	9	4	3	4	4	6	1	5	1	6	5	3	1	1	2	4	4	3	2	1	3	2	3	4	1	1	2	2	3	4	1	3	4	2	4	4	3	3	1	1	2	2
526	22	2	1	2	3	2	8	9	2	5	4	4	4	2	5	2	4	2	3	3	1	3	4	3	2	1	1	3	2	2	3	1	1	2	2	1	4	1	3	3	2	3	4	3	3	2	1	2	2
527	22	2	1	2	3	3	8	8	6	5	6	6	6	6	6	5	6	2	2	2	1	2	2	3	2	2	1	3	2	2	3	1	1	1	2	1	4	2	2	2	2	2	3	3	2	2	2	2	2
528	23	2	2	2	3	2	7	5	1	4	5	6	2	4	2	1	6	5	2	2	1	2	2	2	2	2	1	3	2	3	3	1	2	2	2	1	4	2	3	3	2	4	3	3	4	1	2	2	2
529	22	1	1	3	27	2	4	9	3	3	1	2	6	6	6	1	6	3	1	1	1	2	3	1	1	1	1	2	2	3	3	2	2	2	2	1	4	1	1	4	1	2	3	2	3	1	1	1	1
530	25	1	1	3	8	1	4	4	6	6	6	6	6	6	6	6	6	1	6	1	1	5	4	2	1	1	1	2	2	2	2	2	2	2	2	1	2	3	3	3	3	3	3	3	3	3	3	1	1
531	27	2	1	1	1	3	9	6	5	5	6	6	4	4	6	1	6	4	1	1	1	3	2	3	2	2	1	1	2	2	2	1	1	2	2	1	4	2	2	3	3	3	3	3	3	1	2	2	2
533	22	1	1	2	1	2	6	6	1	1	6	6	6	6	6	6	6	1	1	1	1	2	4	4	2	2	1	2	1	3	2	1	2	2	2	1	4	1	1	3	1	3	3	2	3	3	1	2	1
536	18	1	2	2	19	3	6	4	1	4	1	4	6	6	1	1	6	3	1	1	1	3	2	2	1	2	1	3	2	3	3	2	2	2	2	1	1	3	3	3	2	2	2	2	2	1	2	1	1
542	21	2	1	3	1	2	6	6	3	4	4	6	3	3	4	3	4	4	3	3	4	4	4	1	2	2	1	2	2	3	3	1	1	2	2	1	2	1	3	3	2	3	4	2	3	1	2	2	2
543	25	1	1	3	1	2	9	9	6	4	6	6	6	6	6	6	6	6	6	2	1	1	4	4	1	2	1	1	2	3	3	1	1	2	2	2	4	2	2	3	2	3	5	4	5	2	2	2	2
547	21	2	1	3	19	2	5	5	1	2	3	4	2	3	2	1	3	3	1	2	1	3	4	3	2	2	1	4	3	3	3	2	2	2	2	1	4	2	4	4	1	5	5	5	2	1	1	3	2
548	19	2	1	2	19	3	6	5	1	3	3	4	3	3	3	3	1	2	1	2	1	3	3	4	3	2	1	2	2	2	3	2	2	2	2	2	3	1	2	2	2	4	1	1	1	1	1	2	2
549	19	2	1	3	19	1	7	7	4	4	4	4	5	4	4	2	3	5	4	3	1	1	2	2	2	2	1	4	2	3	4	1	1	2	2	2	4	2	2	2	3	2	3	2	2	1	1	2	2
550	20	2	1	2	28	2	5	6	6	3	5	5	6	6	5	5	6	4	3	2	1	3	4	1	1	1	1	3	1	3	3	2	1	2	2	2	4	3	4	4	3	4	3	4	2	1	1	3	2
551	21	2	1	2	20	3	9	7	1	4	1	3	2	4	6	1	1	6	5	6	1	4	1	2	3	3	1	3	2	3	4	1	2	2	2	5	4	3	3	2	3	5	3	3	2	1	3	2	2
552	22	2	1	3	28	3	7	8	1	1	1	3	3	1	2	1	4	6	4	4	1	3	3	2	1	1	1	4	2	3	3	2	2	2	2	1	4	3	3	4	3	2	3	2	1	1	1	1	1
557	18	2	1	2	19	3	5	5	1	2	1	3	5	1	2	1	2	5	2	3	1	4	2	3	1	2	1	3	2	3	2	1	1	2	2	1	4	3	4	3	2	3	4	3	2	1	2	3	2
558	18	2	1	3	19	2	7	7	4	4	4	4	4	4	4	3	4	4	4	2	1	2	2	3	2	2	1	3	2	3	3	2	1	2	2	1	2	3	3	3	2	3	3	2	2	1	1	2	2
559	22	1	1	2	28	2	5	4	1	3	5	4	4	3	4	1	6	3	2	2	1	3	4	4	2	2	1	3	2	3	3	2	2	1	2	1	4	2	2	3	2	2	2	2	3	2	1	2	1
561	22	2	1	2	28	2	9	8	1	4	4	6	4	3	1	1	6	4	1	2	1	2	2	4	3	2	1	3	2	3	3	1	2	2	2	2	4	1	3	3	3	3	4	2	2	2	1	2	3
562	18	1	1	3	19	2	3	3	2	2	4	4	3	3	4	5	6	3	1	2	1	2	4	2	1	2	1	3	2	2	3	1	1	2	2	1	3	1	1	3	2	5	3	3	2	1	3	2	2
563	22	2	1	1	19	3	4	8	1	4	4	6	6	6	1	1	6	6	1	1	2	2	4	3	1	2	1	3	2	2	2	1	2	2	2	2	4	3	4	3	3	5	3	3	3	1	1	4	2
566	20	1	1	3	28	2	8	8	3	3	6	4	6	6	6	5	6	3	2	3	1	3	2	1	1	1	1	4	2	3	3	1	2	2	2	2	4	2	2	3	2	3	4	4	2	2	2	2	2
567	22	1	1	2	5	2	3	4	3	3	4	4	4	4	4	3	5	3	2	2	1	3	4	2	2	2	1	3	2	2	3	2	2	1	2	1	2	1	1	2	1	2	2	2	2	1	1	2	1
568	19	2	1	2	19	3	5	5	1	1	2	3	5	1	1	1	3	3	1	1	1	2	2	2	1	2	1	3	1	3	3	2	2	1	2	1	4	1	3	3	2	3	4	2	2	2	1	2	2
569	26	1	1	2	5	2	4	4	3	4	6	5	3	6	6	1	6	1	3	1	3	2	2	3	2	2	1	4	2	4	4	1	1	1	2	2	4	3	4	3	2	5	4	2	5	5	2	2	2
570	22	1	1	2	5	2	8	9	6	6	6	6	6	6	6	6	6	1	1	6	1	3	4	1	2	2	1	3	1	3	3	2	2	2	2	2	3	1	3	3	1	4	2	2	5	1	1	2	3
572	18	1	1	2	5	3	5	4	6	4	6	6	6	6	6	1	6	3	1	1	1	4	2	1	1	1	1	3	1	4	3	2	2	2	2	2	4	1	1	1	1	1	1	1	1	1	1	2	1
573	20	1	1	1	13	2	6	7	4	5	3	3	3	4	3	2	3	1	3	1	1	3	2	3	3	3	1	2	3	1	3	2	2	2	2	3	3	4	4	3	2	3	4	4	3	1	3	2	2
574	18	1	1	1	5	3	4	5	3	3	4	4	4	6	4	3	6	3	4	1	1	4	4	2	2	2	1	3	2	2	2	2	2	2	2	1	2	1	1	2	2	3	3	1	2	1	2	2	2
576	23	1	1	2	28	2	5	6	1	3	3	5	6	6	2	2	6	1	1	1	1	2	4	3	1	1	1	3	2	3	3	2	1	2	2	1	4	1	3	4	2	4	3	2	1	1	1	2	1
577	22	1	1	1	28	3	4	6	4	3	4	4	2	3	6	6	6	2	1	1	1	2	4	3	2	2	1	3	2	4	3	1	1	2	2	1	4	2	2	1	1	1	1	1	1	1	1	1	1
578	21	1	1	1	28	3	6	7	4	6	5	6	6	6	3	3	6	5	1	4	2	1	2	3	2	2	1	4	1	3	4	1	1	2	2	1	4	1	3	2	1	1	3	1	2	1	3	1	1
582	28	1	1	1	2	3	5	3	6	6	6	6	6	6	6	6	6	1	2	1	1	3	4	1	1	1	1	2	1	1	2	2	2	2	2	1	4	2	2	2	2	2	2	2	1	1	1	1	3
583	19	1	1	2	1	2	6	7	6	3	1	4	6	6	6	6	6	6	6	6	1	3	2	2	1	4	1	1	3	3	3	2	2	2	2	1	4	2	1	3	2	5	2	1	1	5	1	2	2
585	23	2	1	2	3	3	4	4	3	3	3	4	4	3	3	3	3	2	2	2	3	3	3	2	3	2	1	3	2	3	2	2	1	2	1	2	3	1	3	3	3	2	2	2	2	1	1	1	1
587	22	2	1	3	3	2	4	5	3	5	3	4	3	2	6	1	6	3	2	1	1	2	2	2	2	2	1	3	2	2	3	1	1	2	2	4	3	3	3	3	2	4	4	3	4	1	1	2	1
590	23	2	1	3	3	3	6	8	4	4	5	3	6	3	5	3	3	4	1	3	1	3	4	3	2	2	2	3	2	2	3	2	2	2	2	2	4	2	3	3	3	2	3	3	4	1	2	2	2
592	19	2	1	2	6	3	8	9	3	5	6	6	6	6	6	6	6	2	2	2	1	3	2	3	3	2	1	3	1	4	2	2	2	2	2	1	3	1	3	3	2	2	3	2	2	1	2	2	2
600	18	2	1	2	3	2	5	7	6	6	4	6	6	4	5	3	5	3	3	1	1	3	4	1	2	1	1	2	2	3	3	2	2	2	2	1	4	3	2	2	3	3	3	3	3	1	2	2	2
601	18	2	1	3	3	2	6	6	5	5	6	6	6	6	6	1	6	6	4	1	1	3	4	2	2	2	1	2	2	3	3	2	2	2	2	1	4	1	1	2	1	3	2	2	3	1	1	2	1
603	19	2	1	3	1	1	9	9	6	4	6	6	6	6	6	6	6	6	6	1	1	4	4	4	2	3	1	3	1	3	3	1	2	2	2	4	4	1	2	4	3	4	3	2	1	1	1	1	2
605	19	2	1	3	12	2	6	7	1	4	1	6	3	1	1	1	1	1	1	1	1	3	3	2	1	2	1	3	2	2	3	1	1	2	2	1	4	2	2	2	2	3	3	3	2	1	1	2	2
606	19	1	1	2	23	3	6	6	6	3	6	5	6	6	6	6	6	1	1	1	1	3	4	1	1	1	1	4	2	3	2	2	2	2	2	1	2	1	1	1	1	1	1	1	1	1	1	1	1
610	18	2	1	2	23	3	6	8	3	3	6	4	6	4	4	1	6	6	1	2	1	2	2	4	4	4	1	2	2	4	3	1	1	2	2	1	4	3	4	5	4	4	3	2	4	1	1	3	4
614	21	2	1	3	23	2	4	3	1	3	3	3	3	4	4	5	4	3	3	5	3	3	3	1	2	2	3	2	3	3	2	1	2	2	2	1	3	3	4	3	1	3	4	3	3	2	1	2	1
615	18	1	1	3	10	2	8	9	6	4	6	3	6	6	6	6	6	3	1	1	1	3	4	3	2	2	1	3	1	3	3	1	2	2	2	2	4	2	2	2	1	3	3	3	3	1	1	2	2
616	24	1	1	2	23	2	8	9	4	4	3	3	6	4	3	2	6	3	3	3	1	2	4	2	1	1	1	3	2	3	3	2	2	1	2	1	3	2	3	3	3	2	3	3	2	1	2	2	2
621	20	2	1	2	10	2	6	6	3	4	4	5	3	3	5	3	4	4	4	4	4	3	4	2	2	2	1	2	2	3	3	1	1	2	2	5	3	2	1	1	2	2	3	2	2	1	1	2	2
624	18	2	1	3	28	1	4	6	3	5	5	3	6	4	6	3	6	3	1	1	1	2	3	4	2	3	1	1	2	2	3	2	2	2	2	1	3	2	2	2	2	2	2	2	2	1	1	2	1
626	26	2	1	2	12	3	6	7	5	5	6	6	6	4	4	1	6	1	1	1	1	1	2	4	1	1	1	2	2	3	3	1	1	2	2	2	4	1	4	5	3	4	1	2	4	1	1	3	2
627	20	2	1	3	1	3	9	9	1	3	4	5	6	3	6	1	6	5	3	1	1	2	3	4	2	3	1	2	3	2	3	1	1	2	2	1	4	2	3	4	3	4	3	3	4	1	1	4	2
628	19	2	1	3	11	2	7	9	1	1	2	3	3	3	3	3	3	1	1	1	1	1	2	5	3	2	1	4	4	3	3	1	2	2	1	2	4	3	5	3	3	5	5	3	5	2	1	4	4
637	23	1	1	2	8	3	5	6	6	4	5	4	6	3	6	6	6	3	2	1	1	1	2	3	2	2	1	4	2	3	3	1	2	2	2	1	4	2	2	3	1	1	2	2	4	1	2	2	2
641	20	2	1	3	1	2	5	6	3	3	4	5	6	6	3	2	6	3	3	1	1	1	3	2	1	2	1	4	2	3	3	2	2	2	2	1	4	1	2	3	1	2	2	2	2	1	1	1	1
643	23	2	1	2	3	3	5	5	6	6	6	6	6	6	6	6	6	6	6	2	1	3	2	3	1	2	1	3	1	2	3	2	2	2	2	1	4	1	2	1	1	2	3	2	2	1	1	2	2
644	24	1	1	2	27	3	5	5	6	6	6	6	6	6	6	6	6	4	1	1	1	3	2	3	2	3	3	2	2	2	3	1	2	2	2	1	3	1	1	1	1	2	2	2	3	2	3	2	1
645	23	1	1	3	27	2	5	6	1	5	5	6	6	6	6	2	6	3	1	2	2	2	4	3	1	2	1	2	2	2	2	2	1	1	1	1	4	1	1	2	2	2	2	4	5	2	1	2	2
646	26	2	1	1	27	3	5	5	1	3	1	3	2	2	3	2	5	1	1	1	1	4	2	1	2	2	1	4	1	4	3	2	2	2	2	1	2	1	2	2	2	2	2	2	5	2	1	1	1
647	21	1	1	2	27	1	4	5	1	1	6	6	5	1	1	1	6	2	4	2	2	2	3	5	3	3	1	4	3	3	3	1	2	2	2	3	4	1	3	3	1	4	3	4	4	4	1	1	2
648	18	1	1	3	8	1	4	5	2	2	3	3	6	6	4	4	6	6	6	2	2	1	4	4	2	3	3	2	4	3	3	1	1	2	1	1	4	2	4	4	2	3	3	2	2	4	2	3	2
649	22	2	1	2	27	2	5	6	3	4	5	6	5	2	5	1	6	5	2	1	1	3	2	5	2	3	2	3	2	2	3	1	2	2	2	1	4	2	3	3	2	3	1	2	1	1	1	1	1
651	19	2	1	3	9	2	7	7	3	5	2	6	1	1	6	6	5	6	1	1	1	1	3	3	1	2	1	3	2	2	3	1	2	2	2	1	4	1	1	1	2	3	2	1	1	1	1	2	1
652	19	1	1	2	6	3	5	4	4	3	4	4	2	3	4	3	2	4	5	4	3	3	4	4	4	3	3	3	2	2	3	2	2	2	2	4	3	4	3	3	3	3	3	3	3	3	3	3	1
654	18	1	1	3	13	2	5	5	4	4	4	4	5	4	6	5	5	5	5	1	1	4	4	5	3	4	1	2	2	3	3	1	1	2	2	2	4	1	4	4	3	4	4	4	4	3	1	4	1
655	26	1	1	1	6	3	7	6	4	1	4	4	3	3	4	3	4	3	1	3	2	2	4	2	1	2	1	4	1	2	5	2	1	2	1	1	4	2	5	4	5	4	5	2	4	4	4	4	4
656	18	1	2	3	6	2	4	6	6	5	6	6	6	6	6	6	6	2	1	1	1	4	3	2	2	2	1	2	2	3	3	2	2	2	2	1	4	1	2	2	1	2	2	2	2	1	1	1	1
658	19	1	1	2	27	3	6	8	1	3	1	3	6	2	4	1	6	2	1	1	1	2	3	2	1	1	1	2	2	3	3	2	2	2	2	1	4	1	1	1	3	1	1	1	5	1	1	1	1
662	27	1	1	2	1	3	6	6	6	4	6	6	6	6	6	1	6	5	1	1	1	4	4	1	1	1	1	4	2	3	4	2	2	2	2	1	4	1	2	2	1	2	2	2	2	1	1	1	1
663	18	1	1	3	1	1	5	7	6	2	6	6	6	6	6	1	6	1	3	1	1	3	4	1	1	1	1	2	2	3	3	2	2	2	2	3	4	1	1	1	1	4	3	1	1	1	1	1	1
664	18	2	1	3	1	2	6	7	1	3	5	6	5	3	6	1	6	4	3	1	1	3	4	3	2	2	1	3	2	2	3	1	2	2	2	1	3	2	2	2	2	3	3	3	2	1	1	2	2
665	21	1	1	3	1	2	6	8	6	6	6	6	6	6	6	6	6	4	1	1	1	4	4	2	1	2	1	2	4	1	3	2	2	2	2	1	2	1	1	1	1	1	1	1	1	1	1	1	1
667	18	1	1	3	1	1	4	6	3	3	6	6	6	6	6	6	6	1	6	1	1	3	2	2	1	2	1	3	2	2	3	2	2	2	2	1	1	1	1	3	4	3	2	1	2	1	1	2	1
668	18	1	1	3	1	1	6	7	4	3	6	5	6	6	6	5	6	4	6	3	2	4	2	1	2	2	1	3	2	3	3	2	2	1	2	1	4	1	1	1	1	3	3	3	2	1	1	2	1
669	18	2	1	3	1	2	7	9	1	3	6	6	6	6	6	4	6	3	1	1	1	4	2	2	1	2	1	4	2	3	3	1	2	2	2	1	4	1	1	2	2	4	3	2	3	1	1	2	2
671	19	1	1	3	1	2	6	6	3	4	6	4	6	6	4	4	5	1	1	1	1	2	2	2	1	2	1	2	2	2	2	1	1	1	2	1	2	1	2	1	1	3	4	2	1	1	1	1	1
672	18	1	1	3	1	2	6	6	1	3	4	5	6	2	6	1	5	3	3	1	1	3	2	2	1	2	1	4	2	3	4	1	2	2	2	1	4	2	1	1	2	3	3	3	1	1	1	3	1
673	22	2	1	3	1	2	5	5	3	2	3	4	3	3	3	3	5	3	3	2	2	3	3	4	3	3	3	2	3	3	3	1	1	1	1	3	4	3	3	3	3	4	1	3	4	3	3	4	3
674	21	1	1	2	1	2	5	5	6	6	6	4	6	6	6	5	6	1	1	1	1	2	4	4	3	2	1	3	4	3	2	1	2	2	2	1	2	3	2	3	3	4	5	4	5	1	1	3	3
675	19	1	1	3	1	2	4	4	3	3	3	4	6	6	6	4	6	3	1	1	1	2	4	4	2	4	1	3	2	2	2	2	2	2	2	1	1	1	1	1	2	4	2	2	3	1	1	2	2
676	22	1	1	2	1	2	4	4	6	5	6	3	3	2	2	3	3	3	3	1	1	3	2	2	2	2	1	2	2	4	3	2	2	2	2	1	2	2	2	1	2	2	2	2	2	2	2	2	2
678	26	1	1	2	1	3	7	8	1	3	1	3	1	1	4	4	2	1	1	1	1	1	3	4	2	3	1	2	2	2	3	2	2	2	2	1	4	1	2	1	1	3	2	2	3	1	1	2	2
679	22	1	1	2	1	2	7	8	1	1	5	4	6	5	6	1	6	1	1	1	1	2	2	4	3	3	1	2	1	3	3	2	2	2	2	1	2	2	3	4	3	3	3	2	2	1	1	2	2
680	21	1	1	2	1	2	6	7	6	6	6	6	6	4	4	4	4	3	1	1	1	3	4	2	1	2	1	3	2	4	3	2	2	1	2	1	2	1	1	1	1	1	1	1	1	1	1	1	1
681	19	2	1	2	1	2	6	6	5	6	6	4	6	6	6	3	6	6	1	1	1	3	2	2	1	2	1	2	3	2	2	2	2	2	2	2	4	1	1	1	1	2	2	1	2	1	1	1	1
682	21	2	1	2	1	2	5	5	6	6	5	4	6	5	6	1	6	5	1	1	1	2	3	2	3	2	1	3	2	3	3	1	1	2	2	1	2	2	3	5	4	4	5	3	3	1	1	4	3
684	19	1	1	3	1	1	8	8	3	4	6	5	6	6	5	5	6	2	1	1	1	4	4	1	1	1	1	2	3	1	2	2	2	2	2	1	4	1	1	1	1	1	3	3	2	1	1	1	1
685	19	2	1	3	1	2	5	5	5	4	6	4	6	6	6	4	6	6	1	1	1	3	2	4	2	2	1	3	2	2	2	1	2	1	2	1	4	2	3	3	3	3	4	4	2	1	1	2	1
686	22	1	1	2	1	3	4	4	4	6	6	6	6	6	6	6	6	3	1	1	1	3	2	2	2	2	1	3	1	3	3	2	2	2	2	1	4	1	1	1	1	1	1	1	1	1	1	1	1
687	22	2	1	3	1	2	3	7	4	5	5	6	3	3	3	3	3	3	3	1	1	4	2	3	2	1	1	4	2	3	3	2	2	2	2	1	1	2	2	2	2	2	2	2	3	1	1	2	2
688	21	1	1	3	1	1	4	6	2	3	5	5	6	4	6	4	5	4	1	1	1	3	3	4	3	2	1	2	1	2	3	1	1	2	2	1	4	3	2	4	1	4	5	2	2	1	2	1	1
689	22	1	1	2	1	2	7	6	6	6	3	6	6	6	6	6	6	6	1	1	1	2	4	3	2	2	1	3	1	3	2	1	2	2	2	1	4	1	1	1	1	1	3	1	1	1	1	1	1
691	19	2	1	2	1	2	9	9	6	6	6	6	6	6	6	4	6	3	1	1	1	5	2	2	2	1	1	3	2	2	3	2	2	2	2	1	3	1	1	1	2	2	3	2	2	1	1	1	1
692	25	2	1	2	1	3	9	9	4	6	4	6	3	3	6	1	6	3	2	1	1	5	4	4	2	3	1	4	2	3	3	1	2	2	2	1	4	2	3	3	3	3	4	3	1	1	2	2	2
693	23	1	1	3	1	1	6	7	1	5	4	4	6	4	6	3	6	3	2	1	1	3	4	2	1	1	2	3	2	3	3	1	2	2	2	1	2	2	2	1	1	1	1	1	2	1	1	1	1
694	21	2	1	3	1	1	4	5	6	5	4	5	6	6	4	4	6	4	1	1	1	2	2	3	2	2	1	2	2	2	3	1	1	2	1	1	3	1	1	1	1	1	1	1	1	1	1	2	1
695	23	1	1	2	28	3	4	4	3	4	4	4	3	3	3	4	4	3	3	1	3	2	3	2	2	2	1	3	3	3	2	2	2	2	2	2	3	1	1	1	1	1	1	1	1	2	1	1	1
696	24	2	1	2	1	2	6	4	3	3	5	3	6	4	3	1	6	2	1	1	1	2	2	2	3	3	1	3	2	2	3	1	2	2	2	1	3	2	2	1	2	1	1	2	2	1	1	2	2
697	22	1	2	3	1	1	4	5	6	6	6	6	6	6	6	6	6	6	6	1	1	3	4	2	2	2	1	3	2	2	3	1	1	2	2	3	4	1	2	4	1	5	4	5	5	1	1	2	2
700	22	2	1	3	1	2	5	9	1	3	6	6	6	6	6	1	6	1	1	1	1	3	4	2	1	2	1	4	4	4	3	1	1	1	2	1	4	1	3	2	2	5	4	5	5	1	1	1	2
702	22	2	1	2	1	2	6	9	1	6	6	6	6	6	6	6	6	1	1	1	1	4	2	2	1	1	1	3	3	3	3	1	2	2	2	1	4	2	1	2	1	3	2	2	1	1	1	1	1
703	21	2	1	3	1	3	6	8	1	1	6	3	6	6	5	1	6	6	6	1	1	1	4	5	4	4	1	3	1	3	2	1	1	2	1	1	4	2	5	5	5	1	1	4	1	2	3	1	1
704	22	2	1	2	1	2	5	5	3	5	5	4	3	3	4	3	5	3	2	1	1	2	3	4	2	2	1	3	2	3	3	2	2	2	2	1	4	2	2	3	2	2	3	2	3	1	1	2	1
705	20	1	1	2	28	1	5	8	3	5	6	5	6	6	6	4	5	2	1	1	1	3	2	2	3	2	1	2	2	3	3	2	2	2	2	1	2	2	2	1	2	3	4	4	2	2	2	2	2
706	20	1	2	3	15	1	3	5	4	3	6	4	6	3	6	2	6	6	1	1	1	3	4	2	2	2	1	2	2	2	2	2	2	2	2	1	1	2	3	2	1	4	3	2	4	1	2	2	2
707	22	2	1	2	1	2	6	9	3	4	6	5	6	2	4	1	6	3	1	1	1	2	4	4	3	2	1	4	2	4	3	1	1	2	2	1	4	2	5	5	2	2	2	2	3	2	1	2	2
708	22	1	1	3	1	2	6	9	3	3	4	4	6	1	3	1	4	3	1	1	1	1	2	5	3	4	1	4	1	3	3	1	2	2	2	1	2	2	4	3	1	5	2	2	2	1	1	2	3
709	21	1	1	2	15	2	5	7	1	6	6	6	6	6	6	1	6	1	1	1	1	3	4	3	1	2	1	2	2	2	2	1	2	2	2	2	4	1	1	1	1	1	1	1	1	2	1	1	1
710	22	2	2	2	28	2	5	8	1	2	1	3	3	3	6	1	5	3	2	1	1	2	3	3	2	1	1	3	1	3	5	1	1	2	2	1	3	2	4	2	2	3	3	2	4	2	2	2	2
711	24	1	1	2	1	1	3	4	1	3	1	3	4	5	4	5	6	2	6	1	1	3	1	2	1	2	1	2	2	3	1	1	2	2	2	1	1	1	1	3	1	1	1	1	1	1	1	2	2
712	20	1	1	3	15	1	4	5	1	1	5	4	6	6	6	6	5	1	1	1	1	2	2	3	2	2	1	2	2	3	3	1	2	2	2	1	2	2	2	2	2	2	3	3	3	1	1	2	2
713	26	1	2	2	15	3	7	7	4	5	3	4	6	4	5	3	6	4	3	1	1	2	4	3	3	2	1	3	1	3	3	1	1	1	1	2	4	3	3	3	3	4	3	2	5	3	3	2	2
714	18	1	1	2	28	2	6	8	1	6	3	4	6	6	6	1	6	2	1	1	1	3	3	3	2	2	1	2	2	2	3	1	2	2	2	2	2	2	2	2	2	4	3	3	2	2	2	2	1
715	20	1	1	2	16	2	6	7	1	4	4	4	6	6	6	1	6	1	1	1	1	3	4	3	2	1	1	2	2	2	2	2	1	1	2	1	4	2	1	2	2	4	2	2	2	1	1	4	1
716	19	2	1	3	1	2	7	9	1	4	6	4	3	5	4	3	4	2	1	1	1	2	2	3	2	3	1	2	2	2	3	1	2	2	2	1	2	2	2	2	3	3	3	2	2	1	1	2	2
717	20	2	1	3	16	2	5	6	4	3	6	3	6	6	6	2	6	6	1	1	1	3	4	2	2	2	1	2	2	2	1	2	2	2	2	1	3	2	3	4	3	4	4	3	4	1	2	2	2
718	22	1	1	3	15	2	6	6	4	5	6	6	6	6	6	6	6	1	1	1	1	3	2	2	3	3	1	2	3	3	2	1	2	2	2	2	4	1	1	2	1	2	3	3	3	1	1	2	1
719	20	1	1	2	16	2	7	8	4	3	4	5	5	5	4	3	4	3	1	1	1	2	3	2	3	1	1	2	2	2	2	1	1	2	2	1	2	2	3	2	2	2	2	3	4	2	2	2	2
721	20	1	1	2	28	3	7	7	1	5	6	6	6	6	6	6	6	6	6	2	1	4	2	3	2	2	1	4	4	3	3	1	2	2	2	1	4	2	1	3	2	2	1	2	2	2	1	1	1
722	25	1	1	2	16	3	5	6	1	4	6	6	6	1	3	1	6	1	1	1	2	3	4	3	3	4	1	3	2	3	3	1	2	2	2	2	4	3	3	3	3	3	3	2	5	4	4	3	3
723	22	1	1	3	16	2	4	4	6	6	6	6	6	6	6	6	6	1	1	1	1	3	2	2	2	3	1	3	2	2	2	2	2	2	2	1	2	2	2	2	2	3	3	2	4	1	1	2	1
724	22	1	1	2	1	1	7	7	6	6	6	6	6	6	6	6	6	6	6	6	6	2	4	2	2	2	1	2	2	2	2	1	2	2	2	1	3	1	1	1	1	1	2	1	1	1	1	1	1
725	19	1	1	3	16	1	3	3	1	1	1	3	1	1	1	1	4	1	1	1	1	1	2	2	2	3	1	2	2	1	1	2	2	1	2	2	1	4	3	3	3	3	3	3	3	3	3	2	2
726	29	1	1	2	15	3	4	7	4	4	6	6	4	6	4	5	4	1	2	2	1	3	2	4	1	2	1	2	2	4	2	1	1	2	2	1	2	1	3	3	2	3	3	4	5	1	2	2	2
727	21	2	1	3	1	3	7	9	4	4	5	4	6	1	3	1	6	3	1	1	1	2	4	5	2	3	1	5	1	4	3	1	2	2	2	1	4	1	1	4	3	2	5	3	4	3	1	1	1
728	18	1	2	2	16	2	6	8	3	4	2	6	4	4	3	4	4	5	1	1	1	4	4	2	1	1	1	2	4	2	3	2	2	2	2	2	3	2	1	2	2	3	4	3	3	2	2	2	2
729	21	1	1	3	1	2	4	5	2	4	4	4	6	6	6	4	4	6	6	1	1	3	4	3	3	2	1	2	1	2	2	1	1	2	2	2	4	1	1	3	1	3	5	5	5	1	1	1	2
730	19	1	1	3	16	2	3	3	1	3	1	3	6	6	6	1	6	1	1	1	1	2	2	2	1	1	1	2	2	3	2	2	2	2	2	1	2	1	1	1	1	1	2	2	3	1	1	1	1
731	19	1	1	2	15	1	3	4	3	5	6	6	6	6	6	6	6	2	1	1	1	2	4	4	3	2	1	2	4	3	3	1	1	2	2	1	2	1	3	1	4	5	3	4	3	2	3	3	3
733	23	1	1	2	1	2	5	5	3	2	6	4	5	5	1	1	6	5	1	1	1	2	4	3	1	1	1	3	3	3	3	1	2	2	2	1	4	3	3	4	1	3	2	1	3	2	1	1	2
735	20	1	1	3	1	2	6	7	4	4	6	5	6	6	4	3	6	3	1	1	1	3	4	2	1	1	1	3	1	2	3	1	2	2	2	1	4	2	2	3	1	4	3	3	5	1	2	2	2
736	21	1	1	3	1	1	4	5	6	6	6	6	6	6	5	1	6	1	1	1	1	3	2	3	2	2	1	2	2	2	2	1	2	2	2	1	2	1	1	1	1	2	2	2	2	1	1	2	2
738	18	1	1	3	15	1	6	8	6	3	6	6	6	6	6	6	6	6	1	1	1	4	2	2	1	2	1	2	2	2	2	2	2	2	2	2	4	2	2	3	1	2	3	2	3	1	1	2	2
739	19	1	1	3	1	1	5	5	6	6	6	6	6	5	5	1	6	1	1	1	1	3	2	1	1	1	1	2	3	2	2	2	2	2	2	1	4	1	1	1	1	1	1	1	1	1	1	1	1
741	22	1	1	2	1	2	3	4	6	5	4	6	6	6	6	6	6	6	6	6	6	2	2	4	3	3	1	1	4	2	2	1	1	2	2	5	2	1	1	1	1	5	5	5	5	1	1	2	1
742	20	2	1	3	16	2	5	8	3	6	1	2	6	2	3	1	6	1	1	1	1	3	4	2	2	2	1	3	1	3	3	1	1	2	2	1	3	1	3	2	2	2	2	2	4	1	1	2	2
743	25	1	1	2	1	3	5	4	3	3	5	3	5	2	2	1	5	1	1	1	1	1	3	5	4	4	4	3	2	3	3	1	1	1	2	1	3	1	2	2	2	2	2	2	3	2	2	1	2
744	25	1	1	3	1	2	4	4	3	4	6	6	6	6	6	1	6	1	1	1	1	4	4	2	2	1	1	2	2	2	2	2	2	2	2	1	2	1	1	1	1	3	2	2	2	1	1	1	1
746	24	2	1	2	1	3	6	3	1	2	6	4	4	4	6	2	6	4	3	1	1	2	3	3	2	2	1	4	1	3	3	2	1	1	2	2	4	2	2	2	2	2	3	3	2	2	2	2	2
747	23	2	1	2	1	2	4	6	5	5	5	6	5	3	5	5	6	5	2	1	1	2	3	4	4	3	1	3	2	1	3	1	2	2	2	1	3	2	3	2	2	2	3	2	3	1	2	2	2
748	20	2	1	3	16	2	6	8	2	5	1	4	1	6	5	6	6	2	1	1	1	1	4	5	3	3	1	2	2	3	3	1	1	2	2	1	1	2	2	4	3	5	3	2	3	1	2	2	3
749	25	2	1	2	1	3	6	9	4	4	6	4	6	1	6	1	6	3	1	1	1	2	4	3	3	3	1	3	1	2	3	1	1	2	2	2	4	2	3	3	2	3	3	3	3	3	2	2	2
751	20	2	1	3	1	2	5	7	3	3	5	4	2	2	4	3	5	2	1	1	1	2	2	4	3	3	1	3	2	2	3	1	1	2	2	1	4	2	3	3	2	4	4	3	4	1	1	2	2
753	20	1	1	2	16	2	5	7	6	4	6	4	6	4	6	4	6	1	1	1	1	3	2	3	3	3	1	2	2	3	2	1	2	2	2	1	1	1	1	3	3	4	3	3	3	1	1	2	2
754	22	1	1	2	15	2	5	5	4	4	4	5	6	6	6	1	6	1	1	1	1	2	3	4	2	3	1	2	2	3	1	1	1	1	2	3	4	1	3	3	3	3	3	3	3	1	1	1	1
755	29	1	1	2	15	3	5	6	4	6	4	6	6	6	6	4	6	3	2	1	1	3	4	1	1	1	1	2	2	2	2	2	2	2	2	1	4	1	2	2	2	2	3	2	3	2	1	2	2
756	22	1	1	2	15	1	4	5	4	6	4	6	6	6	6	4	6	3	2	1	1	2	3	5	1	3	1	2	2	2	3	1	2	2	2	1	2	1	1	3	1	2	3	2	2	1	1	1	1
757	24	1	1	2	16	3	4	5	6	4	3	4	6	5	6	2	6	3	2	1	2	1	4	4	2	3	2	3	3	2	2	1	2	1	2	2	4	3	2	2	2	2	3	2	4	3	2	2	2
758	19	1	1	3	1	1	6	8	5	6	6	3	6	6	4	3	6	6	1	1	1	2	4	3	2	1	1	3	3	2	3	1	1	2	2	3	4	1	2	4	2	2	3	3	2	1	1	2	2
760	19	2	1	3	1	2	7	9	1	3	6	5	6	1	3	1	6	4	1	1	1	1	4	5	2	3	1	3	3	3	3	1	2	2	2	1	4	2	2	3	4	4	3	1	2	1	1	2	2
761	25	1	1	2	15	2	4	3	4	6	6	5	6	6	6	1	6	1	1	1	1	4	2	2	1	1	1	2	1	1	1	2	2	2	1	3	1	1	1	1	1	1	1	1	1	1	1	1	4
762	20	1	1	3	15	1	4	7	6	2	6	6	6	6	6	6	6	6	6	1	1	3	3	2	2	2	1	3	2	3	2	1	2	1	2	1	3	2	2	2	1	2	3	2	1	1	1	2	2
763	22	1	1	3	15	2	4	5	4	5	5	6	6	6	6	1	6	3	1	1	1	3	4	2	1	1	1	2	2	1	2	2	2	2	2	1	4	1	1	1	1	1	1	1	1	1	1	1	1
764	26	1	2	2	15	2	4	5	6	6	6	6	4	3	6	4	6	1	2	1	1	3	4	3	1	2	1	2	2	2	2	2	2	2	2	2	3	2	2	2	1	2	3	2	2	2	1	1	1
765	19	1	1	3	1	1	4	4	1	6	6	6	6	6	6	3	6	1	1	1	1	2	1	2	1	1	1	2	2	2	3	2	2	2	2	1	1	1	1	3	1	3	3	2	3	1	1	1	1
766	22	1	1	2	15	3	5	7	4	4	6	4	6	6	4	1	6	1	2	1	1	2	4	4	4	2	2	3	2	2	2	1	2	2	2	1	4	2	1	2	2	3	3	2	3	2	2	2	1
767	22	1	1	3	15	2	6	8	2	5	1	4	6	6	6	2	1	4	5	1	1	2	1	2	2	2	1	2	2	3	2	1	1	2	2	1	3	2	2	2	2	3	3	3	5	1	1	1	2
768	22	2	1	2	16	2	5	9	1	4	2	6	6	1	1	1	6	6	3	1	1	3	4	2	2	2	1	2	1	3	3	1	1	1	2	1	4	1	1	1	3	3	2	2	2	1	1	2	2
769	20	2	1	1	2	2	5	6	6	6	6	6	6	6	3	3	6	6	1	1	1	3	4	2	1	1	1	2	2	3	3	2	2	2	2	1	4	1	1	1	2	4	4	2	3	1	1	2	1
773	26	1	1	3	1	3	6	6	6	6	6	6	6	6	6	4	6	1	1	1	1	4	4	1	2	2	1	3	3	2	3	2	2	2	2	1	3	1	2	2	2	3	3	2	2	1	1	1	1
778	19	2	1	2	28	3	5	5	1	1	6	6	6	3	6	1	6	6	1	3	1	3	4	4	2	2	1	3	2	3	3	1	1	2	2	3	3	2	2	3	2	4	3	2	5	1	2	2	2
780	23	2	1	2	1	2	6	5	3	4	2	3	4	4	3	3	3	4	1	1	1	5	2	3	2	2	1	3	1	2	3	2	2	2	2	1	2	2	2	2	2	2	2	2	3	1	2	1	2
783	26	1	1	3	1	3	7	8	1	1	1	4	3	2	2	1	1	1	6	1	1	3	4	3	3	2	1	3	2	1	4	1	1	2	2	5	4	2	2	3	2	3	4	3	1	2	1	2	1
793	18	1	1	3	28	2	7	9	3	5	6	5	3	3	6	3	6	4	1	1	1	2	1	4	2	3	1	3	2	1	4	1	2	2	2	3	4	3	3	2	2	3	4	3	2	2	1	2	1
794	19	2	1	2	28	2	1	5	1	2	4	4	4	4	5	2	4	2	3	3	1	3	2	2	1	1	1	4	1	3	3	2	2	2	2	1	2	1	1	1	1	1	1	1	1	1	1	1	1
796	19	2	1	2	28	3	8	8	3	3	5	5	4	4	4	4	5	3	1	1	1	1	2	4	1	2	1	3	3	2	3	1	1	2	2	1	4	1	4	3	2	3	2	2	4	1	1	1	2
801	28	1	1	2	1	3	7	7	1	2	6	4	3	3	6	6	6	6	3	1	1	1	1	5	4	4	4	4	1	2	4	1	1	2	2	1	4	1	1	2	1	2	2	2	3	2	1	2	2
802	21	2	1	2	1	2	5	5	1	5	6	6	6	6	1	4	6	6	6	1	1	5	4	4	2	2	1	3	2	2	3	1	2	2	2	1	1	2	2	2	2	2	2	2	2	1	2	1	1
803	18	2	1	3	28	2	5	7	2	3	3	2	6	3	6	2	6	2	1	1	1	3	4	4	2	2	1	4	1	3	3	2	1	2	2	1	4	1	1	2	2	2	2	2	2	1	1	2	1
806	20	2	1	2	28	3	6	6	1	3	4	6	6	3	6	1	6	6	6	1	1	3	2	4	2	2	1	3	2	2	3	1	1	2	2	1	4	1	3	3	2	3	3	4	3	1	2	1	3
808	20	2	1	2	28	3	4	5	6	5	6	6	6	1	1	1	6	3	2	2	1	2	4	2	1	1	1	2	2	4	3	1	1	2	2	1	4	3	3	4	2	5	3	2	5	1	1	4	4
809	24	2	1	1	28	3	7	8	6	6	6	6	6	6	6	4	6	6	6	3	3	2	2	2	2	2	1	2	2	3	3	1	2	2	2	2	2	3	2	2	2	3	3	3	3	1	1	2	1
812	18	1	1	3	28	2	6	7	4	4	3	5	3	3	3	2	2	3	1	1	1	3	4	1	1	2	1	2	3	2	2	2	2	2	2	1	3	1	1	1	1	2	2	2	2	1	1	1	1
813	25	1	1	1	28	3	3	4	1	6	4	6	6	4	4	1	6	3	1	4	2	4	4	1	1	1	1	4	1	4	4	2	1	2	2	2	3	2	3	2	3	3	5	2	3	2	1	2	3
814	19	1	1	2	1	2	5	7	6	6	6	6	6	6	6	6	6	1	1	1	1	5	4	2	2	1	1	2	2	3	3	1	2	2	2	1	4	1	1	1	1	1	3	1	1	1	1	1	1
815	19	2	1	3	1	2	5	4	4	4	6	4	6	5	4	1	6	3	1	1	1	2	2	4	2	3	1	2	1	3	3	1	1	2	2	1	2	2	2	3	1	4	3	2	4	1	1	2	2
816	18	2	1	3	16	1	6	6	1	1	6	4	6	4	1	1	3	4	1	1	1	3	2	3	2	2	1	3	3	2	3	1	1	1	1	1	1	2	3	4	3	1	5	5	5	1	1	2	1
819	19	1	2	2	28	3	4	7	3	4	6	5	6	4	5	1	6	1	1	1	1	2	2	3	2	2	1	4	2	3	3	1	2	2	2	1	4	2	2	2	2	4	3	2	3	2	1	2	2
821	20	1	1	2	28	3	4	5	2	3	4	4	3	3	4	3	4	4	3	4	2	2	2	2	2	2	1	3	2	2	2	1	1	2	2	2	2	2	2	2	2	2	2	2	2	2	2	2	1
824	19	2	1	3	16	2	5	9	1	5	1	3	1	1	1	1	2	2	1	1	1	3	2	4	2	2	1	3	2	3	3	1	1	2	2	1	4	3	3	3	2	4	4	4	4	1	1	2	2
826	20	2	2	2	16	2	6	6	4	4	6	5	6	1	6	1	6	6	1	1	1	2	2	3	3	3	1	3	1	3	3	1	2	2	2	1	1	1	1	2	2	3	3	3	4	1	1	1	1
827	20	2	1	1	16	2	6	7	5	4	6	4	6	6	6	1	6	5	1	1	1	3	2	2	1	2	1	3	1	3	2	1	2	2	2	1	4	1	1	2	2	4	3	3	3	1	1	1	1
829	23	1	2	3	1	3	7	8	1	6	4	4	6	4	4	4	4	4	1	1	1	1	2	5	4	4	1	3	1	2	3	1	1	2	2	1	2	1	1	5	2	5	5	5	3	1	1	4	4
832	18	2	1	3	28	2	5	6	5	5	6	5	6	6	6	6	6	6	6	3	1	2	2	2	1	1	1	2	2	3	3	1	1	2	2	2	4	1	1	3	1	3	3	3	3	1	2	2	2
833	18	2	1	3	28	3	9	9	3	3	1	3	6	1	3	1	6	6	3	6	1	3	1	1	3	2	1	4	3	3	4	2	2	2	2	1	4	3	1	1	1	2	1	1	1	1	1	1	1
835	20	2	1	3	28	3	7	8	4	6	4	5	6	6	4	1	4	5	3	3	2	4	2	2	1	1	1	3	2	3	3	2	1	2	2	1	4	1	2	3	2	3	3	2	3	1	1	2	2
836	22	1	1	3	23	3	6	7	1	5	6	6	6	6	4	1	6	1	3	1	1	3	3	2	1	1	1	3	1	2	3	2	2	2	2	1	3	2	1	1	1	3	1	1	1	1	1	1	1
837	19	2	1	3	6	2	8	9	4	4	5	5	6	6	4	3	4	3	1	4	1	4	3	1	1	1	1	3	1	2	3	1	1	2	2	2	4	2	2	2	2	3	3	3	1	1	2	2	2
838	19	2	1	3	11	2	5	8	3	6	6	6	6	6	6	6	6	3	6	6	1	1	2	4	1	2	1	3	2	3	3	2	2	2	2	1	4	1	3	3	2	1	3	2	3	2	1	2	2
839	20	2	1	3	12	1	9	9	3	3	6	6	6	5	6	3	6	4	1	4	1	3	1	2	1	1	1	4	1	3	3	2	2	2	2	5	4	1	3	3	2	2	4	2	1	1	1	2	1
840	18	2	1	3	28	1	6	8	3	4	6	6	6	5	6	5	6	3	2	3	1	2	3	2	2	2	1	2	1	2	3	2	2	2	2	2	4	2	2	3	1	4	3	3	1	1	2	2	2
841	20	1	1	2	28	3	6	8	5	5	5	5	4	4	4	4	4	3	3	2	1	2	1	1	1	1	1	3	2	1	1	1	2	2	2	2	4	1	4	3	1	3	2	2	4	1	1	1	1
842	21	2	1	3	5	2	9	9	6	6	4	4	1	5	6	1	6	6	1	5	1	3	2	2	1	1	1	3	3	2	3	1	2	2	2	2	4	2	2	1	3	1	1	3	2	1	1	2	1
843	19	2	1	3	12	2	9	9	5	4	4	4	4	6	3	3	6	4	5	4	1	3	2	4	1	1	1	3	2	3	3	1	1	2	1	1	4	2	4	4	2	3	2	3	2	1	1	2	1
844	19	2	1	3	23	3	8	6	3	3	4	3	6	6	6	6	6	2	1	3	1	1	2	5	4	4	1	4	2	3	4	2	2	2	2	1	4	2	2	4	2	4	3	3	4	1	2	3	2
845	21	2	1	2	23	3	6	6	3	3	3	4	3	4	5	6	5	4	4	3	3	1	2	4	2	2	1	2	2	3	3	1	2	2	2	2	2	3	2	3	2	2	2	2	1	1	1	1	1
846	19	2	1	3	28	2	8	6	4	4	5	5	3	4	4	4	3	4	3	3	3	4	2	1	1	1	1	2	2	3	2	1	2	2	2	1	3	1	3	3	2	4	3	2	1	1	1	2	1
847	19	1	1	3	23	3	7	9	4	4	6	6	6	6	6	4	6	5	3	2	1	2	2	5	2	4	1	4	3	4	3	1	1	2	2	1	4	2	3	3	2	3	2	2	3	2	2	2	2
848	18	1	1	3	28	3	7	9	1	3	5	3	6	1	4	1	6	3	2	3	1	3	1	2	1	1	1	3	1	2	4	1	1	2	2	1	4	1	3	3	1	2	2	2	2	1	1	2	2
849	19	1	1	3	23	3	5	6	1	1	4	4	4	3	4	2	3	5	3	3	1	2	2	3	3	2	1	2	2	3	3	1	1	2	2	4	4	4	4	5	3	5	3	3	5	2	2	3	2
851	19	2	1	3	4	2	9	9	3	5	1	4	6	4	5	1	4	3	1	4	1	2	2	2	3	3	1	4	3	3	3	1	1	2	2	1	4	3	5	5	3	4	4	4	3	2	3	2	1
853	21	2	1	3	3	2	6	6	4	5	3	6	6	3	4	4	6	5	3	6	3	2	2	3	1	1	1	4	2	3	4	2	2	2	2	2	4	1	2	2	2	4	2	2	3	1	2	2	2
854	19	2	1	3	28	3	9	9	6	5	6	3	6	6	6	6	6	4	1	1	1	4	2	3	1	2	1	3	1	3	4	2	2	2	1	1	4	1	2	2	1	2	1	2	2	1	1	1	1
855	24	1	1	3	3	3	9	9	6	6	6	6	6	6	6	1	6	2	3	6	1	3	2	4	3	2	1	4	2	3	4	2	2	2	2	1	4	2	3	3	2	3	2	1	1	1	2	1	2
856	18	2	1	3	4	2	9	9	3	2	3	3	3	1	3	1	1	3	2	2	1	1	2	4	3	2	1	3	1	3	3	1	1	2	2	1	4	2	2	3	3	4	3	4	3	2	1	2	2
857	20	2	1	3	4	2	8	9	3	3	4	5	3	2	5	6	6	3	2	1	1	2	1	2	2	2	3	1	2	1	2	1	2	2	2	2	4	3	3	3	3	5	3	1	5	1	1	4	4
858	20	2	1	2	4	3	7	9	1	4	4	4	6	4	5	1	6	2	1	2	1	3	2	1	1	2	1	4	2	4	4	2	2	2	2	1	4	1	2	3	1	3	2	2	1	1	1	2	2
859	19	2	1	3	4	3	8	9	4	6	6	4	6	1	6	1	6	6	1	5	1	1	1	4	1	1	1	4	1	3	4	2	2	2	2	3	4	1	3	4	3	2	1	1	1	1	3	3	2
860	19	2	1	1	19	3	6	8	3	4	4	3	6	1	6	1	6	6	1	4	1	3	3	2	1	1	1	2	1	3	3	2	2	2	2	1	2	2	2	3	2	2	2	3	3	1	2	3	3
861	20	2	1	3	19	3	4	3	4	6	5	5	5	5	5	3	2	2	1	3	5	2	1	2	3	1	1	2	2	2	3	2	2	2	2	2	4	2	2	2	2	2	2	4	3	1	2	2	1
862	19	2	1	3	28	2	8	8	2	2	4	4	4	4	3	3	6	3	1	1	1	2	2	3	1	1	1	2	2	3	3	2	2	2	2	2	2	1	3	2	1	1	1	1	2	2	1	1	1
863	19	2	1	3	5	2	8	8	1	1	6	4	6	6	4	1	6	3	1	1	1	3	4	1	1	1	1	2	1	1	3	2	2	2	2	1	4	1	1	1	1	1	1	1	1	1	1	1	1
864	19	2	1	3	21	2	7	7	2	3	1	3	6	3	3	4	6	5	2	3	1	2	2	2	1	1	1	3	1	3	5	1	1	2	2	1	4	1	3	4	3	2	2	3	1	1	3	2	2
865	19	1	1	3	23	2	6	6	6	6	6	6	6	6	4	4	6	6	6	2	6	2	2	1	1	1	1	2	2	3	2	1	2	2	2	1	4	1	1	1	1	1	2	1	2	2	1	2	2
866	19	1	2	3	28	3	6	8	2	3	3	4	5	6	5	5	4	4	4	3	1	3	2	3	2	2	1	4	1	3	3	1	1	2	2	1	3	2	2	2	2	2	2	2	2	2	2	2	2
867	20	2	1	2	5	3	6	8	5	6	5	6	4	3	5	6	6	4	3	5	1	2	2	2	1	1	1	3	2	3	3	2	2	2	2	1	4	1	1	3	1	1	1	1	3	1	1	2	1
868	19	2	1	3	4	2	5	2	5	4	6	6	6	6	6	6	6	6	6	2	1	2	2	3	2	3	1	4	2	3	3	1	1	2	2	2	4	2	3	3	1	4	5	4	3	1	1	4	2
870	19	2	1	3	8	2	9	9	2	2	2	3	2	2	4	1	4	4	4	6	1	2	3	4	2	2	1	1	4	1	3	1	1	1	2	2	4	1	1	2	1	1	1	1	1	1	1	2	1
871	19	2	1	3	5	2	7	8	3	4	6	6	6	6	4	3	6	4	1	3	1	3	2	1	1	1	1	4	2	3	3	2	2	2	2	1	4	1	3	3	1	1	1	1	1	1	1	1	1
872	23	1	1	3	28	2	5	5	3	4	2	3	6	4	4	4	6	2	4	3	1	3	2	2	2	2	1	3	3	3	3	1	1	1	1	1	4	1	1	2	1	2	1	1	2	1	1	2	2
874	19	2	1	2	19	3	7	9	1	3	3	3	5	1	3	1	6	5	4	6	1	3	1	2	1	2	1	4	2	3	3	2	2	2	2	3	4	2	4	3	1	3	1	1	3	1	3	3	3
875	19	2	1	3	4	2	7	9	3	4	3	5	6	6	1	1	6	6	6	6	1	3	2	2	4	1	1	5	2	3	3	1	2	2	2	1	4	2	2	1	1	3	3	2	3	1	1	2	1
876	20	1	1	3	23	2	9	9	4	6	5	6	6	6	3	3	6	6	4	4	2	4	3	5	3	2	1	1	1	4	3	1	2	2	2	1	4	2	3	5	2	4	2	2	3	2	2	2	2
877	19	2	1	3	5	3	5	4	2	4	4	4	5	3	3	1	4	5	1	4	1	2	2	4	1	2	1	3	2	3	3	1	2	2	2	2	3	2	3	3	3	4	3	3	3	1	1	3	3
878	18	2	2	3	19	3	9	9	3	3	4	5	5	5	5	5	5	4	4	4	4	3	3	3	1	1	1	3	1	4	4	2	2	2	2	2	1	2	2	2	2	2	2	2	2	2	1	2	1
879	19	2	1	3	2	2	7	8	4	5	4	4	3	4	4	4	4	3	3	4	1	2	3	2	2	2	1	2	2	3	3	2	2	2	2	2	3	1	2	2	1	2	2	2	2	2	2	1	1
880	19	2	1	3	4	3	6	8	3	4	5	4	5	2	4	5	6	3	2	4	1	2	2	3	2	2	2	4	2	4	4	2	2	2	2	1	4	2	2	1	1	5	1	2	3	1	2	2	2
881	19	2	2	3	1	3	8	8	5	6	6	6	6	6	6	6	6	3	2	4	4	3	1	2	1	1	1	5	2	3	3	1	1	2	2	2	4	1	1	3	1	1	1	1	2	1	1	1	1
882	20	2	1	3	23	2	7	9	5	3	5	5	6	6	5	1	6	5	1	4	1	2	3	3	1	2	2	4	1	3	4	2	2	2	2	1	4	2	2	2	1	1	2	1	2	2	1	2	1
883	20	2	1	3	28	3	5	5	4	5	5	5	5	5	4	2	4	4	4	2	2	3	2	2	2	2	1	3	2	3	3	1	1	2	2	1	2	2	2	3	2	3	3	3	3	2	2	2	2
884	19	2	1	3	21	1	6	8	3	4	3	6	6	6	3	1	6	4	3	4	1	1	2	3	2	2	2	3	2	3	4	1	1	2	2	1	4	1	3	3	2	2	2	2	3	1	1	2	2
885	21	2	1	3	5	2	7	9	3	5	6	6	6	6	6	3	6	4	4	3	1	3	2	4	2	3	1	3	1	4	4	1	2	2	2	2	4	3	3	5	3	5	5	5	2	3	2	3	2
886	18	2	1	3	4	3	5	5	3	6	5	6	6	3	5	3	6	6	2	1	2	2	2	1	1	1	1	3	2	3	3	2	2	2	2	2	4	1	2	3	1	3	3	3	2	1	1	1	1
887	19	2	1	3	5	2	8	9	4	3	4	4	3	3	5	5	6	3	4	5	2	3	2	2	3	2	1	4	2	4	3	1	2	2	2	2	4	2	2	2	3	2	2	3	1	1	1	2	2
888	19	2	1	3	5	3	6	5	4	4	5	6	5	5	6	4	4	4	3	4	2	3	3	4	1	2	1	5	4	3	3	2	2	1	2	2	4	1	4	5	4	5	2	5	3	2	2	2	2
889	21	2	1	3	23	3	7	6	2	4	4	6	2	3	6	3	3	4	3	6	1	2	2	3	3	2	1	3	2	3	3	1	2	2	2	2	4	2	2	3	2	4	3	2	3	1	2	2	2
890	18	2	1	2	23	2	9	8	2	3	3	4	4	3	1	1	5	6	2	6	1	2	2	2	1	1	1	3	1	2	3	2	2	2	2	3	4	2	3	3	3	3	3	3	1	1	1	2	2
892	21	2	1	2	23	3	6	6	3	4	3	4	4	4	3	3	3	3	3	3	2	3	3	1	2	1	2	3	2	3	2	1	1	2	2	1	2	1	1	1	4	4	3	4	2	1	4	2	2
893	20	2	1	3	23	1	9	9	1	3	1	3	1	1	1	1	1	6	1	4	1	3	2	2	1	1	1	4	1	3	3	2	2	2	2	2	4	1	3	2	1	3	1	1	1	1	1	1	1
894	19	2	1	3	2	3	7	7	4	3	5	5	6	4	5	4	5	4	4	3	1	3	2	2	1	1	1	2	2	3	3	1	2	2	2	1	2	2	2	2	2	2	2	2	2	1	1	1	1
895	24	2	1	3	2	3	3	4	6	6	6	6	5	6	6	1	6	4	1	1	1	3	2	4	1	1	1	2	3	3	2	2	2	2	2	1	2	3	2	3	1	1	3	3	1	1	2	1	1
896	18	2	1	3	28	3	7	7	4	6	2	4	3	4	6	2	6	5	2	3	2	2	1	1	1	1	1	4	2	3	3	2	2	2	2	1	3	2	2	3	2	2	2	3	2	2	1	2	1
897	19	2	1	3	28	2	9	9	3	4	3	4	3	1	6	6	6	3	2	6	1	1	2	3	1	1	1	4	2	3	3	1	2	2	2	5	4	3	2	3	3	3	3	3	1	1	2	2	2
898	19	2	1	3	12	3	6	8	1	4	4	6	6	1	4	1	5	5	3	5	1	3	2	3	1	1	1	3	1	3	3	2	2	2	2	1	4	1	2	3	3	2	1	1	1	1	1	1	1
899	20	2	1	2	28	3	8	9	6	5	5	5	6	6	6	1	6	6	3	5	1	2	2	2	2	2	1	3	3	3	3	1	1	2	2	2	4	2	4	4	2	5	3	2	2	1	1	2	2
900	19	2	1	3	2	3	9	9	2	2	4	4	6	3	3	2	6	6	6	1	1	2	2	4	3	4	1	2	4	2	2	1	1	2	2	2	2	3	4	4	3	5	5	4	5	1	1	4	4
901	19	1	1	3	28	3	8	7	1	2	6	6	6	6	3	3	6	1	1	5	5	2	3	2	4	1	1	3	1	3	3	2	2	2	2	1	4	1	4	4	1	1	1	2	1	2	2	2	2
902	21	2	1	2	2	3	6	9	2	3	6	6	6	6	4	4	6	3	2	6	1	3	2	2	1	1	1	3	1	3	3	1	1	2	2	2	4	2	4	4	5	4	3	3	3	3	2	3	2
905	19	1	1	3	28	3	7	7	3	4	4	5	4	5	3	4	4	4	4	2	1	2	3	2	1	1	1	4	2	3	3	1	1	2	2	1	3	1	1	2	1	2	1	1	1	1	1	2	1
906	19	1	1	3	28	2	6	6	2	5	3	3	3	3	3	1	4	1	3	3	1	2	2	4	1	1	1	4	3	4	4	2	2	2	2	2	4	2	2	3	2	2	2	2	2	1	1	2	2
907	18	2	1	3	23	3	8	9	1	5	4	6	6	4	4	4	6	2	2	3	1	1	2	3	1	3	1	4	1	3	5	1	1	2	2	2	4	1	2	3	2	2	3	2	1	2	1	2	2
908	21	2	1	3	8	2	6	6	1	4	2	5	4	2	1	2	2	3	2	1	1	3	2	2	2	1	1	3	2	3	3	1	1	2	2	1	3	1	1	1	2	2	2	2	2	1	1	2	2
909	19	1	1	3	28	2	8	8	2	3	3	4	4	5	4	3	6	6	6	6	2	2	4	3	2	2	2	4	2	3	4	1	1	2	1	2	4	2	2	4	4	4	4	4	4	2	2	3	3
910	19	1	1	3	2	3	6	8	4	4	6	6	6	6	6	1	6	4	2	2	1	3	1	2	1	1	1	3	2	3	3	2	2	2	2	1	4	1	1	1	1	1	2	1	1	1	1	2	1
911	19	1	1	3	4	1	9	9	6	4	4	3	4	6	6	1	6	6	6	2	3	3	2	2	2	3	1	3	2	4	4	2	2	2	2	1	4	4	1	2	5	3	1	1	1	1	3	1	1
912	19	1	1	3	4	3	7	7	2	3	4	4	4	2	4	1	5	4	1	2	2	2	4	2	2	2	1	3	2	3	3	2	1	2	2	2	3	3	3	3	2	3	3	4	3	2	2	2	2
913	19	1	1	3	2	3	6	3	4	3	6	5	6	3	6	1	6	6	1	2	1	2	1	2	1	1	1	2	2	3	3	2	2	2	2	1	4	1	2	1	1	3	1	1	1	1	1	2	1
915	21	1	1	3	5	2	6	6	3	5	5	6	6	3	6	1	6	3	2	3	4	3	4	2	2	2	1	4	2	4	2	1	1	1	1	5	3	1	1	5	2	2	4	1	1	2	1	2	2
916	19	1	1	2	5	2	6	7	3	4	1	4	6	6	6	6	6	3	4	3	1	3	3	2	1	1	1	3	1	3	3	2	2	2	2	1	4	1	1	3	2	1	1	2	2	1	1	1	1
917	22	1	1	3	5	3	9	9	6	4	6	4	6	6	6	6	6	6	6	3	4	4	1	3	2	1	1	3	3	3	3	2	2	2	2	3	4	2	1	3	2	1	4	1	1	3	2	1	1
918	19	1	1	3	5	3	4	6	3	4	5	6	5	5	6	6	6	3	2	4	2	3	3	2	2	2	4	3	2	3	3	1	2	2	2	2	3	1	3	3	1	3	3	1	4	2	1	2	1
919	22	1	1	3	5	3	7	9	1	1	4	4	6	6	4	4	4	3	3	6	3	2	1	2	1	1	1	4	2	4	5	1	2	2	2	1	4	1	1	3	2	3	2	2	3	1	1	3	2
921	21	1	1	3	5	3	7	7	3	3	1	6	6	1	1	1	3	1	3	1	4	1	3	5	4	4	1	4	2	3	4	1	2	2	2	2	4	1	1	5	1	3	4	1	2	5	2	4	4
922	19	1	1	3	5	2	4	5	2	3	6	4	6	3	4	1	6	3	3	3	2	2	2	2	1	2	1	2	2	2	3	2	1	2	1	2	4	2	3	3	1	2	1	2	3	1	1	2	2
924	22	1	1	3	5	2	5	5	1	2	4	6	6	4	1	1	6	1	2	1	1	2	2	3	1	1	1	4	3	3	4	2	1	2	2	1	3	2	4	3	3	3	5	3	3	3	2	2	2
925	18	1	1	3	5	2	7	5	3	6	4	4	3	6	4	4	6	3	4	2	1	2	2	2	1	2	1	3	2	3	3	1	2	2	2	2	4	1	1	3	1	5	1	3	5	1	1	2	2
926	19	1	1	3	5	3	4	5	2	3	6	4	6	6	6	4	6	4	4	5	1	3	2	4	1	1	1	4	1	3	3	2	2	2	2	2	4	1	1	3	2	2	5	2	4	1	1	2	2
928	19	1	1	3	5	3	4	6	3	3	5	5	5	5	5	5	5	2	2	2	2	3	3	2	2	2	4	3	2	3	3	2	2	2	2	2	2	1	4	4	1	1	4	4	4	2	1	1	2
929	19	1	1	2	5	2	6	6	4	4	1	4	4	3	6	6	6	3	3	3	1	3	3	2	1	1	1	3	1	3	3	2	2	2	2	1	4	1	1	1	1	1	1	1	1	1	2	1	1
930	22	1	1	3	5	3	8	9	6	6	6	6	6	6	6	6	6	3	6	3	6	4	1	3	2	1	1	3	2	3	3	2	2	2	2	3	4	3	1	2	2	1	4	1	1	2	1	1	1
931	18	1	1	3	5	1	5	6	5	6	6	6	6	6	6	6	6	4	4	2	1	3	2	1	1	1	1	2	2	2	3	2	2	2	2	3	2	1	2	2	2	2	2	2	2	1	1	1	1
932	18	1	1	3	5	2	6	6	3	6	3	4	3	6	4	3	6	3	3	2	1	2	1	2	1	2	1	3	2	3	3	1	2	2	2	2	4	1	1	1	1	1	1	1	1	1	1	1	1
935	18	1	1	3	28	2	8	8	4	4	3	4	4	4	3	3	6	4	1	4	6	3	3	2	2	2	1	4	2	3	3	1	1	2	1	2	4	2	2	2	2	2	2	2	2	2	2	2	2
936	20	1	1	3	23	3	4	4	1	3	5	4	3	4	1	1	5	3	3	1	1	1	2	4	2	2	1	4	2	3	3	1	2	2	2	2	2	1	1	1	1	1	3	1	3	2	1	2	1
[truncated: 114 more columns]
